# Supplementary material for: Toxoplasma gondii infection and insomnia: A case control seroprevalence study
Source: PLoS One. 2022 Jun 9;17(6):e0266214. doi: 10.1371/journal.pone.0266214 (PMC9182222; doi:10.1371/journal.pone.0266214)
Supplement: S1 File — (XLS) [file pone.0266214.s001.xls]

## Sheet: Study data-Insomnio
numero	caso_control	numero_control_caso1	Tg_IgG	Tg_IgG_UI_ml	iggLEVEL	Igg_mayor150	Tg_IgM	N1edad	n1edad2	N2sexo	N4nacim	N5resid	N6area
402	caso	402	Negativo			no		23	menos 30	female	Abroad	Durango State	Urban
403	caso	403	Negativo			no		56	> 50	female	Durango State	Durango State	Urban
404	control	1935	Negativo			no		54	> 50	female	Durango State	Durango State	Urban
405	control	1899	Negativo			no		48	31-50	female	Durango State	Durango State	Urban
406	control	1268	Negativo			no		34	31-50	male	Durango State	Durango State	Urban
407	caso	407	Negativo			no		36	31-50	female	Durango State	Durango State	Urban
408	control	3427	Negativo			no		51	> 50	male	Durango State	Durango State	Urban
410	control	3403	Positivo	71	< 100	no	Negativo	34	31-50	male	Other Mexican State	Durango State	Urban
412	control	858	Negativo			no		60	> 50	female	Durango State	Durango State	Urban
413	control	3414	Negativo			no		23	menos 30	male	Other Mexican State	Durango State	Urban
414	control	430	Negativo			no		40	31-50	female	Durango State	Durango State	Urban
415	control	558	Negativo			no		41	31-50	male	Durango State	Durango State	Urban
416	control	519	Negativo			no		19	menos 30	female	Durango State	Durango State	Urban
418	control	479	Negativo			no		20	menos 30	female	Durango State	Durango State	Urban
419	caso	419	Negativo			no		51	> 50	female	Durango State	Durango State	Urban
420	caso	420	Negativo			no		20	menos 30	male	Other Mexican State	Durango State	Urban
421	control	872	Negativo			no		26	menos 30	male	Durango State	Durango State	Urban
422	caso	422	Negativo			no		26	menos 30	female	Durango State	Durango State	Urban
424	caso	424	Negativo			no		28	menos 30	female	Durango State	Durango State	Urban
426	control	3400	Negativo			no		31	31-50	male	Durango State	Durango State	Urban
427	control	1179	Negativo			no		60	> 50	female	Durango State	Durango State	Urban
430	caso	430	Negativo			no		40	31-50	female	Durango State	Durango State	Urban
431	control	672	Negativo			no		24	menos 30	female	Durango State	Durango State	Urban
432	control	1955	Negativo			no		53	> 50	male	Durango State	Durango State	Urban
434	control	1243	Negativo			no		54	> 50	female	Durango State	Durango State	Urban
435	control	3319	Negativo			no		29	menos 30	female	Other Mexican State	Durango State	Urban
438	control	935	Negativo			no		45	31-50	male	Other Mexican State	Durango State	Urban
439	control	887	Negativo			no		25	menos 30	female	Durango State	Durango State	Urban
441	control	1005	Negativo			no		51	> 50	female	Durango State	Durango State	Urban
442	control	671	Negativo			no		42	31-50	female	Durango State	Durango State	Urban
444	control	514	Negativo			no		26	menos 30	female	Durango State	Durango State	Urban
446	control	3753	Negativo			no		29	menos 30	male	Durango State	Durango State	Urban
447	caso	447	Negativo			no		40	31-50	female	Durango State	Durango State	Urban
454	control	875	Negativo			no		29	menos 30	female	Durango State	Durango State	Urban
456	control	468	Negativo			no		35	31-50	female	Durango State	Durango State	Urban
457	control	447	Negativo			no		40	31-50	female	Durango State	Durango State	Urban
458	caso	458	Negativo			no		47	31-50	female	Durango State	Durango State	Urban
461	control	3688	Negativo			no		47	31-50	male	Other Mexican State	Durango State	Urban
463	control	3633	Negativo			no		62	> 50	male	Durango State	Durango State	Urban
465	control	3355	Negativo			no		25	menos 30	female	Durango State	Durango State	Urban
466	control	3440	Negativo			no		45	31-50	male	Durango State	Durango State	Urban
468	caso	468	Positivo	>150	> 150	yes	Negativo	35	31-50	female	Durango State	Durango State	rural
473	control	402	Negativo			no		23	menos 30	female	Durango State	Durango State	Urban
474	control	552	Negativo			no		50	31-50	female	Durango State	Durango State	Urban
475	control	424	Negativo			no		28	menos 30	female	Durango State	Durango State	Urban
478	control	821	Negativo			no		39	31-50	female	Durango State	Durango State	Urban
479	caso	479	Negativo			no		20	menos 30	female	Durango State	Durango State	Urban
483	control	3819	Negativo			no		46	31-50	male	Durango State	Durango State	rural
486	control	403	Negativo			no		56	> 50	female	Durango State	Durango State	Urban
487	control	987	Negativo			no		38	31-50	female	Durango State	Durango State	Urban
489	control	1203	Negativo			no		19	menos 30	male	Durango State	Durango State	Urban
491	control	959	Negativo			no		50	31-50	female	Durango State	Durango State	Urban
492	control	890	Negativo			no		20	menos 30	female	Durango State	Durango State	Urban
493	control	883	Negativo			no		26	menos 30	female	Durango State	Durango State	Urban
494	control	952	Negativo			no		50	31-50	female	Other Mexican State	Durango State	Urban
496	caso	496	Negativo			no		27	menos 30	female	Durango State	Durango State	Urban
498	control	1536	Negativo			no		26	menos 30	male	Durango State	Durango State	Urban
499	caso	499	Negativo			no		61	> 50	female	Durango State	Durango State	Urban
500	control	1070	Negativo			no		43	31-50	female	Durango State	Durango State	Urban
501	control	1843	Negativo			no		40	31-50	male
502	control	697	Negativo			no		34	31-50	female	Durango State
503	control	1506	Negativo			no		50	31-50	female	Durango State	Durango State	Urban
504	control	2042	Negativo			no		50	31-50	female	Durango State	Durango State	Urban
506	control	2134	Positivo	125	100-150	no	Negativo	43	31-50	female	Durango State	Other Mexican State	rural
507	caso	507	Negativo			no		35	31-50	female	Durango State	Durango State	Urban
508	control	948	Negativo			no		28	menos 30	female	Durango State	Durango State	Urban
509	control	908	Negativo			no		20	menos 30	male	Durango State	Durango State	Urban
511	control	1281	Negativo			no		28	menos 30	female	Durango State	Durango State	Urban
513	control	534	Positivo	12	< 100	no	Negativo	40	31-50	female	Other Mexican State	Durango State	Urban
514	caso	514	Negativo			no		26	menos 30	female	Other Mexican State	Durango State	Urban
515	control	988	Negativo			no		20	menos 30	female	Other Mexican State	Durango State	Urban
516	control	1139	Negativo			no		19	menos 30	female	Durango State	Durango State	Urban
517	control	1068	Negativo			no		20	menos 30	female	Other Mexican State	Durango State	Urban
518	control	496	Negativo			no		27	menos 30	female	Durango State	Durango State	Urban
519	caso	519	Negativo			no		19	menos 30	female	Durango State	Durango State	Urban
520	control	2143	Negativo			no		19	menos 30	female	Durango State	Durango State	Urban
521	control	1239	Negativo			no		26	menos 30	female	Durango State	Durango State	Urban
523	control	3493	Negativo			no		27	menos 30	male	Durango State	Durango State	Urban
524	control	926	Positivo	27	< 100	no	Negativo	21	menos 30	female	Durango State	Durango State	Urban
527	control	3570	Positivo	149	100-150	no	Negativo	25	menos 30	female	Durango State	Durango State	Urban
528	control	3429	Negativo			no		19	menos 30	female	Durango State	Durango State	rural
529	control	3626	Negativo			no		25	menos 30	female	Durango State	Durango State	Urban
530	control	1128	Negativo			no		40	31-50	female	Durango State	Durango State	rural
531	control	630	Negativo			no		57	> 50	female	Other Mexican State	Durango State	Urban
534	caso	534	Negativo			no		40	31-50	female	Durango State	Durango State	Urban
535	control	855	Negativo			no		35	31-50	female	Durango State	Durango State	Urban
536	control	2304	Negativo			no		43	31-50	female	Durango State	Durango State	Urban
538	control	1057	Negativo			no		32	31-50	female	Durango State	Durango State	Urban
540	control	971	Negativo			no		21	menos 30	female	Durango State	Durango State	Urban
541	control	610	Negativo			no		30	menos 30	female	Durango State	Durango State	Urban
542	control	876	Negativo			no		27	menos 30	female	Durango State	Durango State	Urban
545	control	2039	Negativo			no		54	> 50	female	Durango State	Durango State	Urban
548	control	2688	Negativo			no		32	31-50	female	Durango State	Durango State	Urban
551	control	1127	Negativo			no		35	31-50	male	Durango State	Durango State	Urban
552	caso	552	Negativo			no		50	31-50	female	Durango State	Durango State	Urban
553	control	1836	Negativo			no		60	> 50	female	Durango State	Durango State	Urban
555	control	2353	Negativo			no		43	31-50	female	Durango State	Durango State	Urban
558	caso	558	Negativo			no		41	31-50	male	Durango State	Durango State	Urban
560	control	1157	Negativo			no		30	menos 30	female	Durango State	Durango State	Urban
562	control	1067	Negativo			no		45	31-50	female	Durango State	Durango State	Urban
564	control	3581	Negativo			no		26	menos 30	male	Durango State	Durango State	Urban
565	control	700	Negativo			no		37	31-50	female	Durango State	Durango State	Urban
567	control	2191	Negativo			no		50	31-50	female	Durango State	Durango State	Urban
568	control	605	Negativo			no		44	31-50	female	Durango State	Durango State	Urban
570	control	859	Negativo			no		38	31-50	female	Durango State	Durango State	Urban
572	control	588	Negativo			no		47	31-50	female	Durango State	Durango State	Urban
573	control	3467	Negativo			no		24	menos 30	female	Durango State	Durango State	Urban
574	control	3415	Negativo			no		23	menos 30	male	Durango State	Durango State	Urban
575	control	1120	Negativo			no		38	31-50	female	Durango State	Durango State	Urban
576	control	789	Negativo			no		31	31-50	female	Durango State	Durango State	Urban
577	control	825	Negativo			no		53	> 50	female	Other Mexican State	Durango State	Urban
578	control	752	Negativo			no		24	menos 30	male	Durango State	Durango State	Urban
583	control	810	Negativo			no		28	menos 30	female	Durango State	Durango State	Urban
585	control	1052	Negativo			no		23	menos 30	female	Durango State	Durango State	Urban
588	caso	588	Negativo			no		47	31-50	female	Durango State	Durango State	Urban
589	control	968	Negativo			no		18	menos 30	female	Durango State	Durango State	Urban
590	control	2210	Negativo			no		58	> 50	male	Durango State	Durango State	Urban
592	caso	592	Negativo			no		30	menos 30	female	Durango State	Durango State	Urban
593	control	1026	Negativo			no		18	menos 30	female	Durango State	Durango State	Urban
594	control	3329	Negativo			no		19	menos 30	male	Durango State	Durango State	Urban
595	control	939	Positivo	16	< 100	no	Positivo	22	menos 30	female	Durango State	Durango State	Urban
597	control	1015	Negativo			no		21	menos 30	female	Durango State	Durango State	Urban
598	control	1500	Negativo			no		30	menos 30	female	Durango State	Durango State	Urban
600	caso	600	Negativo			no		64	> 50	female	Durango State	Durango State
601	control	1117	Negativo			no		33	31-50	female	Durango State	Durango State	Urban
604	control	2409	Positivo	21	< 100	no	Negativo	43	31-50	female	Durango State	Durango State	Urban
605	caso	605	Negativo			no		44	31-50	female	Durango State	Durango State	Urban
607	control	1891	Negativo			no		58	> 50	female	Durango State	Durango State	Urban
608	control	3458	Negativo			no		25	menos 30	male	Durango State	Durango State	Urban
609	control	3518	Negativo			no		40	31-50	male	Durango State	Durango State	Urban
610	caso	610	Negativo			no		30	menos 30	female	Durango State	Durango State	Urban
612	control	824	Negativo			no		36	31-50	male	Durango State	Durango State	Urban
613	control	835	Negativo			no		59	> 50	female	Durango State	Durango State	Urban
615	control	1156	Negativo			no		21	menos 30	female	Durango State	Durango State	Urban
616	control	3590	Negativo			no		40	31-50	male	Durango State	Durango State	Urban
617	control	3579	Negativo			no		38	31-50	male	Durango State	Durango State	Urban
618	control	3866	Negativo			no		25	menos 30	female	Durango State	Durango State	Urban
623	control	3648	Negativo			no		26	menos 30	male	Durango State	Durango State	Urban
624	control	2027	Negativo			no		46	31-50	female	Durango State	Durango State	Urban
625	control	1236	Positivo	40	< 100	no	Negativo	38	31-50	female	Durango State	Durango State	Urban
627	control	2853	Negativo			no		32	31-50	female	Durango State	Durango State	Urban
628	control	1315	Negativo			no		37	31-50	female	Durango State	Durango State	Urban
629	control	3474	Negativo			no		20	menos 30	male	Durango State	Durango State	Urban
630	caso	630	Negativo			no		57	> 50	female	Durango State	Durango State	Urban
631	control	2765	Negativo			no		33	31-50	female	Durango State	Durango State	Urban
633	control	681	Negativo			no		57	> 50	female	Durango State	Durango State	Urban
635	control	2026	Negativo			no		30	menos 30	female	Durango State	Durango State	Urban
638	control	422	Negativo			no		26	menos 30	female	Durango State	Durango State	rural
639	control	3705	Negativo			no		23	menos 30	female	Durango State	Durango State	Urban
642	control	2183	Negativo			no		26	menos 30	female	Durango State	Durango State	Urban
646	control	3669	Negativo			no		28	menos 30	female	Durango State	Durango State	Urban
647	control	961	Negativo			no		32	31-50	female	Durango State	Durango State	Urban
648	control	1951	Negativo			no		43	31-50	male	Durango State	Durango State	Urban
652	control	1168	Negativo			no		45	31-50	female	Durango State	Durango State	Urban
660	control	809	Negativo			no		42	31-50	female	Durango State	Durango State	Urban
663	control	1860	Negativo			no		62	> 50	female	Durango State	Durango State	Urban
667	control	2740	Negativo			no		30	menos 30	female	Durango State	Durango State	Urban
671	caso	671	Negativo			no		42	31-50	female	Durango State	Durango State	Urban
672	caso	672	Negativo			no		24	menos 30	female	Durango State	Durango State	Urban
674	control	3604	Negativo			no		29	menos 30	female	Durango State	Durango State	Urban
675	control	1056	Negativo			no		27	menos 30	female	Durango State	Durango State	suburba
678	caso	678	Negativo			no		41	31-50	male	Durango State	Durango State	Urban
679	control	983	Negativo			no		44	31-50	female	Durango State	Durango State	Urban
680	control	1896	Negativo			no		40	31-50	male	Durango State	Durango State	Urban
681	caso	681	Negativo			no		57	> 50	female	Durango State	Durango State	Urban
684	control	3453	Positivo	>150	> 150	yes	Positivo	46	31-50	female	Durango State	Durango State	Urban
688	caso	688	Negativo			no		55	> 50	female	Durango State	Durango State	Urban
690	control	2755	Negativo			no		31	31-50	female	Other Mexican State	Durango State	Urban
691	control	2903	Negativo			no		34	31-50	female	Durango State	Durango State	Urban
694	control	1551	Negativo			no		20	menos 30	female	Durango State	Durango State	Urban
695	control	1183	Negativo			no		40	31-50	female	Durango State	Durango State	Urban
697	caso	697	Negativo			no		34	31-50	female	Durango State	Durango State	Urban
700	caso	700	Positivo	28	< 100	no	Positivo	37	31-50	female	Durango State	Durango State	Urban
701	control	1208	Negativo			no		49	31-50	female	Durango State	Durango State	Urban
706	control	3038	Positivo	14	< 100	no	Negativo	38	31-50	female	Durango State	Durango State	Urban
709	control	937	Negativo			no		37	31-50	female	Durango State	Durango State	Urban
713	control	3333	Negativo			no		37	31-50	male	Durango State	Durango State	Urban
714	control	880	Negativo			no		56	> 50	male	Durango State	Durango State	Urban
715	control	785	Negativo			no		52	> 50	female	Durango State	Durango State	Urban
718	control	1334	Negativo			no		45	31-50	female	Durango State	Durango State	Urban
719	control	3594	Negativo			no		46	31-50	female	Durango State	Durango State	Urban
723	control	3772	Negativo			no		26	menos 30	female	Durango State	Durango State	Urban
724	control	3445	Negativo			no		21	menos 30	female	Durango State	Durango State	Urban
725	control	2156	Negativo			no		21	menos 30	female	Durango State	Durango State	Urban
730	control	3666	Negativo			no		19	menos 30	female	Durango State	Durango State	Urban
732	control	873	Negativo			no		65	> 50	female	Durango State	Durango State	Urban
734	control	3020	Negativo			no		34	31-50	female	Durango State	Durango State	Urban
738	control	814	Negativo			no		52	> 50	female	Durango State	Durango State	Urban
739	control	885	Negativo			no		39	31-50	female	Durango State	Durango State	Urban
740	control	1350	Negativo			no		37	31-50	female	Durango State	Durango State	Urban
741	control	902	Negativo			no		47	31-50	female	Durango State	Durango State	Urban
743	control	1064	Negativo			no		66	> 50	female	Durango State	Durango State	Urban
745	control	2971	Negativo			no		33	31-50	female	Durango State	Durango State	rural
751	control	2267	Negativo			no		32	31-50	female	Durango State	Durango State	Urban
752	caso	752	Negativo			no		24	menos 30	male	Durango State	Durango State	Urban
753	control	2087	Negativo			no		58	> 50	female	Durango State	Durango State	suburba
755	control	3722	Negativo			no		31	31-50	male	Durango State	Durango State	rural
759	control	678	Negativo			no		41	31-50	male	Durango State	Durango State	Urban
760	control	1077	Negativo			no		22	menos 30	female	Durango State	Durango State	rural
761	control	3086	Negativo			no		33	31-50	female	Durango State	Durango State	Urban
762	control	1884	Negativo			no		56	> 50	male
765	control	1852	Negativo			no		37	31-50	female	Durango State	Durango State	Urban
768	control	2230	Negativo			no		50	31-50	female	Durango State	Durango State	Urban
769	control	2282	Negativo			no		46	31-50	female	Durango State	Durango State	Urban
772	control	2159	Positivo	>150	> 150	yes	Positivo	20	menos 30	female	Durango State	Durango State	Urban
773	control	2803	Negativo			no		31	31-50	female	Durango State	Durango State	Urban
774	control	1898	Negativo			no		53	> 50	female	Durango State	Durango State	Urban
775	control	3068	Negativo			no		30	menos 30	female	Durango State	Durango State	Urban
776	control	1050	Negativo			no		51	> 50	female	Durango State	Durango State	Urban
780	control	3141	Negativo			no		33	31-50	female	Durango State	Durango State	Urban
783	control	3789	Negativo			no		20	menos 30	female	Durango State	Durango State
784	control	1931	Negativo			no		40	31-50	female	Other Mexican State	Durango State	Urban
785	caso	785	Negativo			no		52	> 50	female	Durango State	Durango State	Urban
787	control	3704	Negativo			no		55	> 50	male	Durango State	Durango State	Urban
789	caso	789	Negativo			no		31	31-50	female	Durango State	Durango State	Urban
790	control	3183	Negativo			no		38	31-50	female	Durango State	Durango State	Urban
791	control	907	Positivo	28	< 100	no	Negativo	56	> 50	female	Durango State	Durango State	Urban
792	control	407	Negativo			no		36	31-50	female	Durango State	Durango State	Urban
795	control	1943	Negativo			no		65	> 50	female	Durango State	Durango State	Urban
796	control	1838	Negativo			no		51	> 50	female	Durango State	Durango State	Urban
800	control	3346	Negativo			no		36	31-50	male	Other Mexican State	Durango State	Urban
801	control	3775	Negativo			no		33	31-50	female	Durango State	Durango State	Urban
803	control	1511	Negativo			no		49	31-50	female	Durango State	Durango State	Urban
804	control	3797	Negativo			no		20	menos 30	female	Durango State	Durango State	Urban
805	control	915	Negativo			no		35	31-50	female	Durango State	Durango State	Urban
809	caso	809	Negativo			no		42	31-50	female	Durango State	Durango State	Urban
810	caso	810	Negativo			no		28	menos 30	female	Durango State	Durango State	Urban
811	control	2830	Negativo			no		31	31-50	female	Durango State	Durango State	Urban
814	caso	814	Negativo			no		52	> 50	female	Durango State	Durango State	Urban
815	control	1096	Negativo			no		47	31-50	female	Durango State	Durango State	Urban
819	control	2676	Negativo			no		37	31-50	female	Durango State	Durango State	Urban
821	caso	821	Negativo			no		39	31-50	female	Durango State	Durango State	rural
823	control	2753	Negativo			no		37	31-50	female	Durango State	Durango State	Urban
824	caso	824	Negativo			no		36	31-50	male	Durango State	Durango State	Urban
825	caso	825	Positivo	>150	> 150	yes	Negativo	53	> 50	female	Durango State	Other Mexican State	Urban
827	caso	827	Negativo			no		23	menos 30	female	Durango State	Durango State	Urban
829	control	1911	Negativo			no		41	31-50	female	Durango State	Durango State	Urban
834	control	827	Negativo			no		23	menos 30	female	Durango State	Durango State	Urban
835	caso	835	Negativo			no		59	> 50	female	Durango State	Durango State	Urban
838	control	920	Negativo			no		42	31-50	female	Durango State	Durango State	Urban
839	control	2129	Negativo			no		53	> 50	female	Durango State	Durango State	Urban
840	caso	840	Positivo	9	< 100	no	Negativo	64	> 50	female	Other Mexican State	Durango State	Urban
843	control	2038	Negativo			no		39	31-50	female	Durango State	Durango State	Urban
844	control	2811	Positivo	>150	> 150	yes	Negativo	37	31-50	female	Durango State	Durango State	Urban
845	control	2419	Negativo			no		54	> 50	female	Durango State	Durango State	Urban
846	control	3673	Negativo			no		53	> 50	male	Durango State	Durango State	Urban
849	control	3103	Negativo			no		30	menos 30	female	Durango State	Durango State	Urban
851	control	2915	Negativo			no		37	31-50	female	Durango State	Durango State	Urban
855	caso	855	Negativo			no		35	31-50	female	Durango State	Durango State	Urban
858	caso	858	Negativo			no		60	> 50	female	Durango State	Durango State	Urban
859	caso	859	Negativo			no		38	31-50	female	Durango State	Durango State	rural
860	control	3023	Negativo			no		37	31-50	female	Durango State	Durango State	Urban
861	control	3026	Negativo			no		37	31-50	female	Durango State	Durango State	rural
862	control	1074	Negativo			no		27	menos 30	female	Durango State	Durango State	Urban
866	caso	866	Negativo			no		68	> 50	female	Other Mexican State	Durango State	Urban
868	caso	868	Negativo			no		78	> 50	female	Durango State	Durango State	Urban
870	control	1940	Negativo			no		55	> 50	female	Durango State	Durango State	Urban
872	caso	872	Negativo			no		26	menos 30	male	Durango State	Durango State	suburba
873	caso	873	Negativo			no		65	> 50	female	Durango State	Durango State	suburba
875	caso	875	Negativo			no		29	menos 30	female	Durango State	Durango State	suburba
876	caso	876	Negativo			no		27	menos 30	female		Durango State	rural
878	control	1848	Negativo			no		52	> 50	female	Durango State	Durango State	Urban
879	control	2339	Negativo			no		50	31-50	female	Durango State	Durango State	rural
880	caso	880	Negativo			no		56	> 50	male	Durango State	Durango State	rural
881	control	1842	Negativo			no		27	menos 30	female	Durango State	Durango State	Urban
883	caso	883	Negativo			no		26	menos 30	female	Durango State	Durango State	Urban
885	caso	885	Negativo			no		39	31-50	female	Durango State	Durango State	suburba
887	caso	887	Negativo			no		25	menos 30	female	Durango State	Durango State	Urban
888	control	3008	Negativo			no		39	31-50	female	Durango State	Durango State	Urban
890	caso	890	Negativo			no		20	menos 30	female	Durango State	Durango State	suburba
896	control	3649	Negativo			no		28	menos 30	male	Durango State	Durango State	Urban
897	control	1317	Negativo			no		57	> 50	male	Other Mexican State	Durango State	Urban
898	control	2866	Negativo			no		31	31-50	female	Durango State	Durango State	Urban
901	control	3087	Negativo			no		36	31-50	female	Durango State	Durango State	Urban
902	caso	902	Negativo			no		47	31-50	female	Durango State	Durango State	Urban
904	control	957	Positivo	>150	> 150	yes	Negativo	63	> 50	female	Durango State	Durango State	rural
905	control	1181	Negativo			no		35	31-50	female	Durango State	Durango State	suburba
907	caso	907	Negativo			no		56	> 50	female	Durango State	Durango State	rural
908	caso	908	Negativo			no		20	menos 30	male	Durango State	Durango State	Urban
914	control	1913	Negativo			no		49	31-50	female	Durango State	Durango State	Urban
915	caso	915	Positivo	12	< 100	no	Negativo	35	31-50	female	Durango State	Durango State	rural
916	caso	916	Negativo			no		52	> 50	female	Durango State	Durango State	suburba
919	control	1905	Negativo			no		62	> 50	female	Durango State	Durango State	Urban
920	caso	920	Negativo			no		42	31-50	female	Durango State	Durango State	suburba
921	control	1865	Negativo			no		49	31-50	male	Durango State	Durango State	Urban
922	control	2178	Negativo			no		49	31-50	female	Durango State	Durango State	Urban
925	control	3138	Negativo			no		34	31-50	female	Durango State	Durango State	rural
926	caso	926	Negativo			no		21	menos 30	female	Durango State	Durango State	Urban
929	control	2100	Negativo			no		48	31-50	female	Durango State	Durango State	Urban
930	control	2979	Positivo	49	< 100	no	Negativo	31	31-50	female	Durango State	Durango State	Urban
933	control	3111	Negativo			no		37	31-50	female	Other Mexican State	Durango State	Urban
935	caso	935	Negativo			no		45	31-50	male	Durango State	Durango State	suburba
936	control	2171	Negativo			no		33	31-50	female	Durango State	Durango State	Urban
937	caso	937	Negativo			no		37	31-50	female	Durango State	Durango State	Urban
939	caso	939	Negativo			no		22	menos 30	female	Durango State	Durango State	Urban
942	control	1140	Negativo			no		27	menos 30	female	Durango State	Durango State	Urban
945	control	2444	Negativo			no		43	31-50	female	Durango State	Durango State	Urban
946	control	2586	Negativo			no		43	31-50	female	Durango State	Durango State	Urban
948	caso	948	Negativo			no		28	menos 30	female	Durango State	Durango State	rural
952	caso	952	Negativo			no		50	31-50	female	Other Mexican State	Durango State	Urban
953	control	2289	Negativo			no		49	31-50	female	Durango State	Durango State	Urban
955	control	3031	Negativo			no		32	31-50	female	Durango State	Durango State	rural
957	caso	957	Negativo			no		63	> 50	female	Durango State	Durango State	Urban
959	caso	959	Negativo			no		50	31-50	female	Durango State	Durango State	Urban
961	caso	961	Negativo			no		32	31-50	female	Durango State	Durango State	Urban
962	control	2073	Negativo			no		35	31-50	female	Durango State	Durango State	Urban
964	control	2137	Negativo			no		35	31-50	female	Durango State	Durango State	Urban
965	caso	965	Negativo			no		64	> 50	female	Durango State	Durango State	Urban
967	control	1895	Negativo			no		44	31-50	female	Durango State	Durango State	rural
968	caso	968	Negativo			no		18	menos 30	female	Durango State	Durango State	Urban
970	caso	970	Negativo			no		56	> 50	female	Durango State	Durango State	Urban
971	caso	971	Negativo			no		21	menos 30	female	Durango State	Durango State	rural
975	caso	975	Positivo	17	< 100	no	Positivo	35	31-50	female	Durango State	Durango State	Urban
976	control	3039	Negativo			no		31	31-50	female	Durango State	Durango State	suburba
983	caso	983	Negativo			no		44	31-50	female	Durango State	Durango State	Urban
985	control	1485	Positivo	>150	> 150	yes	Negativo	36	31-50	female	Durango State	Durango State	Urban
987	caso	987	Negativo			no		38	31-50	female	Durango State	Durango State	Urban
988	caso	988	Negativo			no		20	menos 30	female	Durango State	Durango State	rural
990	control	2306	Negativo			no		46	31-50	female	Durango State	Durango State	Urban
992	control	1863	Negativo			no		58	> 50	female	Durango State	Durango State	Urban
996	control	2233	Negativo			no		45	31-50	female	Durango State	Durango State	Urban
1001	control	2530	Negativo			no		38	31-50	female	Durango State	Durango State	Urban
1004	control	1232	Negativo			no		23	menos 30	female	Durango State	Durango State	Urban
1005	caso	1005	Negativo			no		51	> 50	female	Other Mexican State	Durango State	suburba
1008	control	3351	Negativo			no		37	31-50	female	Durango State	Durango State	Urban
1010	control	1425	Negativo			no		23	menos 30	female	Durango State	Durango State	rural
1012	control	970	Negativo			no		56	> 50	female	Durango State	Durango State	Urban
1015	caso	1015	Negativo			no		21	menos 30	female	Durango State	Durango State	Urban
1016	control	1431	Negativo			no		23	menos 30	female	Durango State	Durango State	Urban
1017	control	2338	Negativo			no		46	31-50	female	Other Mexican State	Durango State	Urban
1021	control	3463	Positivo	101	100-150	no	Negativo	37	31-50	female	Durango State	Durango State	rural
1026	caso	1026	Negativo			no		18	menos 30	female	Durango State	Durango State	Urban
1027	control	2166	Negativo			no		48	31-50	female	Durango State	Durango State	Urban
1036	control	3576	Negativo			no		34	31-50	female	Durango State	Durango State	Urban
1038	caso	1038	Negativo			no		55	> 50	female	Durango State	Durango State	Urban
1041	control	2369	Negativo			no		50	31-50	female	Durango State	Durango State	Urban
1042	control	2204	Negativo			no		41	31-50	female	Durango State	Durango State	Urban
1049	control	2290	Positivo	82	< 100	no	Positivo	42	31-50	female	Durango State	Durango State	Urban
1050	caso	1050	Negativo			no		51	> 50	female	Other Mexican State	Durango State	Urban
1051	control	420	Negativo			no		20	menos 30	male	Durango State	Durango State	Urban
1052	caso	1052	Negativo			no		23	menos 30	female	Durango State	Durango State	Urban
1053	control	1522	Negativo			no		23	menos 30	female	Durango State	Durango State	Urban
1056	caso	1056	Negativo			no		27	menos 30	female	Durango State	Durango State	Urban
1057	caso	1057	Negativo			no		32	31-50	female	Other Mexican State	Durango State	suburba
1059	control	3462	Negativo			no		32	31-50	female	Durango State	Durango State	rural
1064	caso	1064	Negativo			no		66	> 50	female	Durango State	Durango State	rural
1067	caso	1067	Negativo			no		45	31-50	female	Durango State	Durango State	rural
1068	caso	1068	Negativo			no		20	menos 30	female	Durango State	Durango State	rural
1070	caso	1070	Negativo			no		43	31-50	female	Durango State	Durango State	Urban
1074	caso	1074	Negativo			no		27	menos 30	female	Durango State	Durango State	Urban
1077	caso	1077	Negativo			no		22	menos 30	female	Durango State	Durango State	suburba
1088	control	3713	Negativo			no		34	31-50	female	Durango State	Durango State	Urban
1096	caso	1096	Negativo			no		47	31-50	female	Durango State	Durango State	Urban
1100	caso	1100	Negativo			no		59	> 50	female	Other Mexican State	Durango State	Urban
1101	control	2234	Negativo			no		45	31-50	female	Durango State	Durango State	Urban
1104	caso	1104	Positivo	>150	> 150	yes	Negativo	46	31-50	male	Durango State	Durango State	Urban
1106	control	2327	Negativo			no		53	> 50	female	Durango State	Durango State	Urban
1108	control	3339	Negativo			no		38	31-50	female	Durango State	Durango State	Urban
1111	control	1948	Negativo			no		40	31-50	female	Durango State	Durango State	Urban
1113	caso	1113	Negativo			no		56	> 50	female	Durango State	Durango State	rural
1116	control	3760	Negativo			no		37	31-50	female	Durango State	Durango State	Urban
1117	caso	1117	Negativo			no		33	31-50	female	Durango State	Durango State	Urban
1118	control	3152	Negativo			no		30	menos 30	female	Durango State	Durango State	Urban
1119	caso	1119	Negativo			no		57	> 50	female	Durango State	Durango State	Urban
1120	caso	1120	Negativo			no		38	31-50	female	Durango State	Durango State	Urban
1121	control	1945	Negativo			no		65	> 50	female	Durango State	Durango State	Urban
1125	control	2330	Negativo			no		53	> 50	female	Durango State	Durango State	Urban
1127	caso	1127	Positivo	>150	> 150	yes	Negativo	35	31-50	male	Other Mexican State	Durango State	rural
1128	caso	1128	Negativo			no		40	31-50	female	Durango State	Durango State	rural
1136	caso	1136	Negativo			no		45	31-50	female	Durango State	Durango State	Urban
1139	caso	1139	Negativo			no		19	menos 30	female	Durango State	Durango State	Urban
1140	caso	1140	Negativo			no		27	menos 30	female	Durango State	Durango State	Urban
1154	caso	1154	Negativo			no		61	> 50	female	Durango State	Durango State	Urban
1156	caso	1156	Negativo			no		21	menos 30	male	Durango State	Durango State	rural
1157	caso	1157	Negativo			no		30	menos 30	female	Durango State	Durango State	Urban
1158	control	3495	Negativo			no		30	menos 30	female	Durango State	Durango State	rural
1163	control	1849	Negativo			no		60	> 50	female	Durango State	Durango State	Urban
1168	caso	1168	Negativo			no		45	31-50	female	Durango State	Durango State	Urban
1169	control	2269	Negativo			no		66	> 50	female	Durango State	Durango State	Urban
1174	control	2399	Negativo			no		44	31-50	female	Durango State	Durango State	Urban
1179	caso	1179	Negativo			no		60	> 50	female	Durango State	Durango State	Urban
1180	control	3014	Positivo	54	< 100	no	Positivo	39	31-50	female	Durango State	Durango State	rural
1181	caso	1181	Negativo			no		35	31-50	female	Durango State	Durango State	Urban
1183	caso	1183	Negativo			no		40	31-50	female	Durango State	Durango State	Urban
1187	control	2033	Negativo			no		36	31-50	female		Durango State	Urban
1188	control	3754	Negativo			no		30	menos 30	female	Durango State	Durango State	Urban
1190	control	2685	Negativo			no		35	31-50	female	Durango State	Durango State	Urban
1194	control	1878	Negativo			no		69	> 50	female	Durango State	Durango State	Urban
1198	control	1113	Negativo			no		56	> 50	female	Durango State	Durango State	Urban
1199	control	2592	Negativo			no		43	31-50	female	Durango State	Durango State	Urban
1203	caso	1203	Negativo			no		19	menos 30	male	Durango State	Durango State	Urban
1206	control	3601	Negativo			no		21	menos 30	female	Other Mexican State	Durango State	Urban
1208	caso	1208	Negativo			no		49	31-50	female	Durango State	Durango State	Urban
1210	caso	1210	Negativo			no		44	31-50	female	Durango State	Durango State	rural
1218	caso	1218	Negativo			no		30	menos 30	female	Durango State	Durango State	Urban
1219	caso	1219	Negativo			no		42	31-50	female	Durango State	Durango State	Urban
1220	control	3901	Negativo			no		23	menos 30	female	Durango State	Durango State	Urban
1222	control	2418	Negativo			no		46	31-50	female	Durango State	Durango State	rural
1226	caso	1226	Negativo			no		63	> 50	female	Durango State	Durango State	Urban
1230	caso	1230	Negativo			no		80	> 50	female	Durango State	Durango State	rural
1231	caso	1231	Negativo			no		27	menos 30	female	Durango State	Durango State	suburba
1232	caso	1232	Negativo			no		23	menos 30	female	Durango State	Durango State	Urban
1236	caso	1236	Negativo			no		38	31-50	female	Durango State	Durango State	Urban
1237	control	2349	Negativo			no		45	31-50	female	Durango State	Durango State	Urban
1238	control	3107	Negativo			no		39	31-50	female	Durango State	Durango State	rural
1239	caso	1239	Negativo			no		26	menos 30	female	Durango State	Durango State	Urban
1240	control	2612	Negativo			no		44	31-50	female	Other Mexican State	Durango State	Urban
1242	control	1231	Negativo			no		27	menos 30	female	Durango State	Durango State	suburba
1243	caso	1243	Negativo			no		54	> 50	female	Durango State	Durango State	Urban
1249	control	600	Negativo			no		64	> 50	female	Other Mexican State	Other Mexican State	Urban
1257	control	2082	Positivo	19	< 100	no	Negativo	77	> 50	female	Other Mexican State	Durango State	Urban
1258	control	3824	Negativo			no		30	menos 30	female	Durango State	Durango State	Urban
1260	control	840	Negativo			no		64	> 50	female	Durango State	Durango State	rural
1261	control	2214	Negativo			no		63	> 50	male	Other Mexican State	Durango State	Urban
1267	control	3840	Negativo			no		34	31-50	female	Durango State	Durango State	Urban
1268	caso	1268	Negativo			no		34	31-50	male	Durango State	Durango State	Urban
1273	control	1576	Negativo			no		47	31-50	female	Durango State	Durango State	Urban
1276	control	2432	Negativo			no		46	31-50	female	Durango State	Durango State	Urban
1277	control	1226	Negativo			no		63	> 50	female	Durango State	Durango State	rural
1281	caso	1281	Negativo			no		28	menos 30	female	Durango State	Durango State	Urban
1287	control	2410	Negativo			no		53	> 50	female	Durango State	Durango State	Urban
1289	control	3399	Negativo			no		52	> 50	male	Durango State	Durango State	Urban
1306	control	3476	Negativo			no		38	31-50	female	Durango State	Durango State	Urban
1315	caso	1315	Positivo	>150	> 150	yes	Positivo	37	31-50	female	Durango State	Durango State	rural
1317	caso	1317	Negativo			no		57	> 50	male	Durango State	Durango State	rural
1330	control	3331	Negativo			no		43	31-50	male	Durango State	Durango State	Urban
1334	caso	1334	Negativo			no		45	31-50	female	Other Mexican State	Durango State	Urban
1336	control	3108	Negativo			no		39	31-50	female	Durango State	Durango State	Urban
1338	control	688	Negativo			no		55	> 50	female	Durango State	Durango State	Urban
1340	caso	1340	Positivo	>150	> 150	yes	Negativo	55	> 50	female	Durango State	Durango State	Urban
1341	control	1424	Positivo	32	< 100	no	Negativo	27	menos 30	female	Durango State	Durango State	Urban
1346	control	507	Negativo			no		35	31-50	female	Durango State	Durango State	Urban
1348	control	592	Negativo			no		30	menos 30	female	Durango State	Durango State	Urban
1350	caso	1350	Negativo			no		37	31-50	female	Other Mexican State	Durango State
1353	caso	1353	Negativo			no		64	> 50	female	Durango State	Durango State	rural
1354	caso	1354	Negativo			no		55	> 50	female	Durango State	Durango State	Urban
1363	control	3567	Negativo			no		39	31-50	female	Durango State	Durango State	Urban
1366	control	3569	Negativo			no		39	31-50	female	Durango State	Durango State	Urban
1370	control	1218	Negativo			no		30	menos 30	female	Durango State	Durango State	Urban
1377	control	2258	Negativo			no		58	> 50	female	Durango State	Durango State	Urban
1383	control	2828	Negativo			no		30	menos 30	female	Durango State	Durango State	Urban
1388	control	2099	Negativo			no		40	31-50	female	Durango State	Durango State	Urban
1389	control	1942	Positivo	>150	> 150	yes	Negativo	55	> 50	female	Durango State	Durango State	rural
1392	control	1861	Negativo			no		47	31-50	female	Durango State	Durango State	Urban
1393	control	1119	Negativo			no		57	> 50	female	Durango State	Durango State	Urban
1396	control	1571	Negativo			no		27	menos 30	female	Durango State	Durango State	Urban
1397	control	975	Positivo	>150	> 150	yes	Negativo	35	31-50	female	Durango State	Durango State	Urban
1408	control	2636	Negativo			no		44	31-50	female	Durango State	Durango State	Urban
1411	control	1038	Negativo			no		55	> 50	female	Durango State	Durango State	rural
1417	control	2322	Negativo			no		40	31-50	female	Durango State	Durango State	Urban
1420	control	1100	Negativo			no		59	> 50	female	Durango State	Durango State	Urban
1421	control	1953	Negativo			no		47	31-50	female	Durango State	Durango State	Urban
1422	control	2994	Negativo			no		30	menos 30	female	Durango State	Durango State
1423	control	2320	Negativo			no		40	31-50	female	Durango State	Durango State	Urban
1424	caso	1424	Negativo			no		27	menos 30	female	Durango State	Durango State	Urban
1425	caso	1425	Negativo			no		23	menos 30	female	Durango State	Durango State	rural
1429	control	2364	Negativo			no		45	31-50	female	Durango State	Durango State	Urban
1431	caso	1431	Negativo			no		23	menos 30	female	Durango State	Durango State	Urban
1435	control	3600	Negativo			no		27	menos 30	female	Durango State	Durango State	Urban
1443	control	2744	Negativo			no		39	31-50	female	Durango State	Durango State	Urban
1449	control	2226	Negativo			no		57	> 50	female	Durango State	Durango State	Urban
1450	control	2649	Negativo			no		53	> 50	female	Durango State	Durango State	Urban
1453	control	1340	Negativo			no		55	> 50	female	Durango State	Durango State	Urban
1455	control	1892	Negativo			no		63	> 50	female	Durango State	Durango State	Urban
1471	control	1851	Negativo			no		59	> 50	female	Durango State	Durango State	Urban
1476	control	3779	Negativo			no		27	menos 30	female	Durango State	Durango State	Urban
1477	control	2275	Negativo			no		41	31-50	female	Durango State	Durango State	rural
1478	control	3047	Negativo			no		30	menos 30	female	Durango State	Durango State	Urban
1479	caso	1479	Negativo			no		59	> 50	female	Durango State	Durango State	rural
1484	control	3555	Negativo			no		44	31-50	female	Durango State	Durango State	Urban
1485	caso	1485	Negativo			no		36	31-50	female	Durango State	Durango State	rural
1486	control	2859	Negativo			no		35	31-50	female	Durango State	Durango State	Urban
1489	control	3759	Negativo			no		41	31-50	male	Durango State	Durango State	Urban
1494	control	2299	Negativo			no		48	31-50	female	Durango State	Durango State	Urban
1498	caso	1498	Negativo			no		45	31-50	female	Other Mexican State	Durango State	rural
1500	caso	1500	Positivo	16	< 100	no	Positivo	30	menos 30	female	Durango State	Durango State	Urban
1506	caso	1506	Negativo			no		50	31-50	female	Durango State	Durango State	Urban
1511	caso	1511	Negativo			no		49	31-50	female	Durango State	Durango State	Urban
1513	control	3830	Negativo			no		27	menos 30	female	Durango State	Durango State	Urban
1521	control	1479	Negativo			no		59	> 50	female	Durango State	Durango State	rural
1522	caso	1522	Negativo			no		23	menos 30	female	Durango State	Durango State	Urban
1523	control	868	Negativo			no		81	> 50	female	Durango State	Durango State	rural
1525	control	2332	Positivo	>150	> 150	yes	Positivo	48	31-50	female	Durango State	Durango State	rural
1529	control	3321	Negativo			no		53	> 50	female	Durango State	Durango State	rural
1532	control	3791	Negativo			no		44	31-50	female	Durango State	Durango State	Urban
1536	caso	1536	Negativo			no		26	menos 30	male	Durango State	Durango State	rural
1537	control	1354	Negativo			no		55	> 50	female	Durango State	Durango State	Urban
1539	control	2325	Negativo			no		49	31-50	female	Durango State	Durango State	Urban
1542	control	1874	Negativo			no		59	> 50	female	Durango State	Durango State	Urban
1543	control	2939	Positivo	11	< 100	no	Negativo	39	31-50	female	Durango State	Durango State	Urban
1544	control	2037	Negativo			no		67	> 50	female	Other Mexican State	Durango State	Urban
1546	control	866	Negativo			no		68	> 50	female	Durango State	Durango State	rural
1549	control	3136	Negativo			no		31	31-50	female	Durango State	Durango State	rural
1551	caso	1551	Negativo			no		20	menos 30	female	Durango State	Durango State	Urban
1561	control	2093	Negativo			no		47	31-50	female	Durango State	Durango State	Urban
1562	control	3790	Negativo			no		37	31-50	male	Durango State	Durango State	Urban
1565	control	2277	Negativo			no		41	31-50	female	Other Mexican State	Durango State	Urban
1568	control	3219	Negativo			no		31	31-50	female	Durango State	Durango State	Urban
1570	control	2367	Negativo			no		49	31-50	female	Durango State	Durango State	Urban
1571	caso	1571	Negativo			no		27	menos 30	female	Durango State	Durango State	Urban
1575	caso	1575	Negativo			no		48	31-50	male	Durango State	Durango State	Urban
1576	caso	1576	Negativo			no		47	31-50	female	Durango State	Durango State	Urban
1580	control	2329	Negativo			no		40	31-50	female	Durango State	Durango State	suburba
1581	control	1575	Negativo			no		48	31-50	male	Other Mexican State	Durango State	Urban
1585	control	3094	Negativo			no		35	31-50	female	Durango State	Durango State	Urban
1591	control	3353	Negativo			no		35	31-50	female	Durango State	Durango State	Urban
1595	control	3681	Negativo			no		31	31-50	female	Durango State	Durango State	rural
1599	control	2051	Negativo			no		72	> 50	male	Durango State	Durango State	Urban
1601	control	2295	Negativo			no		42	31-50	female	Durango State	Abroad	rural
1614	control	2288	Negativo			no		41	31-50	female	Durango State	Durango State	Urban
1619	control	2253	Negativo			no		47	31-50	female	Durango State	Durango State	Urban
1624	control	2285	Negativo			no		51	> 50	female	Durango State	Durango State	Urban
1626	control	3473	Negativo			no		52	> 50	male	Durango State	Durango State	suburba
1637	control	1903	Negativo			no		52	> 50	female	Durango State	Durango State	Urban
1638	control	1901	Negativo			no		55	> 50	female	Durango State	Durango State	Urban
1639	control	2311	Negativo			no		47	31-50	female	Durango State	Durango State	Urban
1645	control	2148	Negativo			no		57	> 50	female	Durango State	Durango State	Urban
1654	control	1210	Negativo			no		44	31-50	female	Durango State	Durango State	Urban
1660	control	2298	Negativo			no		42	31-50	female	Durango State	Durango State	Urban
1661	control	2256	Negativo			no		63	> 50	female	Durango State	Durango State	Urban
1666	control	2438	Negativo			no		50	31-50	female	Durango State	Durango State	Urban
1668	control	2186	Negativo			no		52	> 50	female	Other Mexican State	Durango State	Urban
1672	control	2431	Negativo			no		45	31-50	female	Durango State	Durango State	Urban
1677	control	1881	Negativo			no		64	> 50	male	Durango State	Durango State	Urban
1686	control	2375	Negativo			no		47	31-50	female	Durango State	Durango State	Urban
1688	control	499	Negativo			no		61	> 50	female	Durango State	Durango State	Urban
1689	control	2535	Negativo			no		44	31-50	female	Durango State	Durango State	rural
1703	control	2297	Negativo			no		41	31-50	female	Durango State	Durango State	Urban
1705	control	2445	Negativo			no		54	> 50	female	Other Mexican State	Durango State	Urban
1715	control	2239	Negativo			no		52	> 50	female	Durango State	Durango State	Urban
1728	control	2084	Negativo			no		59	> 50	female	Durango State	Durango State	Urban
1729	control	2428	Negativo			no		48	31-50	female	Durango State	Durango State	Urban
1736	control	2380	Negativo			no		55	> 50	female	Durango State	Durango State	Urban
1747	control	3348	Negativo			no		43	31-50	female	Durango State	Durango State	Urban
1753	control	3546	Negativo			no		43	31-50	female	Durango State	Durango State	Urban
1756	control	1230	Negativo			no		80	> 50	female	Durango State	Durango State	Urban
1764	control	1154	Negativo			no		61	> 50	female	Durango State	Durango State	Urban
1767	control	1853	Negativo			no		61	> 50	female	Durango State	Durango State	Urban
1772	control	1885	Negativo			no		66	> 50	male	Durango State	Durango State	Urban
1774	control	2517	Negativo			no		54	> 50	female	Durango State	Durango State	Urban
1776	control	1893	Negativo			no		75	> 50	female	Durango State	Durango State	Urban
1790	control	3614	Negativo			no		57	> 50	female	Durango State	Durango State	Urban
1795	control	3860	Negativo			no		57	> 50	female	Durango State	Durango State	Urban
1807	control	3372	Negativo			no		53	> 50	female	Durango State	Durango State	Urban
1811	control	3810	Negativo			no		63	> 50	female	Durango State	Durango State	Urban
1820	control	3330	Negativo			no		45	31-50	male	Durango State	Durango State	Urban
1830	control	965	Negativo			no		64	> 50	female	Other Mexican State	Durango State	Urban
1834	control	2314	Negativo			no		51	> 50	female	Durango State	Durango State	Urban
1836	caso	1836	Negativo			no		60	> 50	female	Durango State	Durango State	suburba
1837	control	3425	Positivo	18	< 100	no	Negativo	53	> 50	female	Durango State	Durango State	Urban
1838	caso	1838	Negativo			no		51	> 50	female	Durango State	Durango State	Urban
1842	caso	1842	Negativo			no		27	menos 30	female	Other Mexican State	Durango State	Urban
1843	caso	1843	Negativo			no		40	31-50	male	Durango State	Durango State	Urban
1844	control	1936	Negativo			no		74	> 50	female	Durango State	Durango State	Urban
1847	control	1880	Negativo			no		56	> 50	female	Durango State	Durango State	Urban
1848	caso	1848	Negativo			no		52	> 50	female	Durango State	Durango State	suburba
1849	caso	1849	Negativo			no		60	> 50	female	Durango State	Durango State	Urban
1850	control	2121	Negativo			no		67	> 50	female	Durango State	Durango State	suburba
1851	caso	1851	Negativo			no		59	> 50	female	Other Mexican State	Durango State	Urban
1852	caso	1852	Positivo	17	< 100	no	Negativo	37	31-50	female	Durango State	Durango State	Urban
1853	caso	1853	Positivo	22	< 100	no	Negativo	61	> 50	female	Durango State	Durango State	suburba
1854	control	2414	Negativo			no		40	31-50	female	Durango State	Durango State	Urban
1856	control	2302	Negativo			no		41	31-50	female	Durango State	Durango State	Urban
1857	control	3452	Negativo			no		53	> 50	female	Durango State	Durango State	Urban
1858	caso	1858	Negativo			no		70	> 50	male	Durango State	Durango State	Urban
1859	control	2382	Negativo			no		47	31-50	female	Durango State	Durango State	Urban
1860	caso	1860	Positivo	9	< 100	no	Positivo	61	> 50	female	Durango State	Durango State	Urban
1861	caso	1861	Negativo			no		47	31-50	female	Durango State	Durango State	rural
1863	caso	1863	Positivo	16	< 100	no	Negativo	58	> 50	female	Durango State	Durango State	Urban
1865	caso	1865	Positivo	11	< 100	no	Negativo	49	31-50	male	Durango State	Durango State	Urban
1867	control	3803	Negativo			no		52	> 50	male	Durango State	Durango State	Urban
1872	caso	1872	Positivo	12	< 100	no	Positivo	60	> 50	female	Other Mexican State	Durango State	suburba
1873	control	3765	Negativo			no		38	31-50	male	Other Mexican State	Durango State	Urban
1874	caso	1874	Negativo			no		59	> 50	female	Other Mexican State	Durango State	Urban
1878	caso	1878	Negativo			no		69	> 50	female	Other Mexican State	Durango State	Urban
1880	caso	1880	Negativo			no		56	> 50	female	Durango State	Durango State	Urban
1881	caso	1881	Negativo			no		64	> 50	male	Other Mexican State	Durango State	Urban
1883	control	2091	Negativo			no		59	> 50	female	Durango State	Durango State	Urban
1884	caso	1884	Negativo			no		56	> 50	male	Other Mexican State	Durango State	Urban
1885	caso	1885	Negativo			no		66	> 50	male	Durango State	Durango State	Urban
1890	control	3839	Negativo			no		43	31-50	female	Durango State	Durango State	Urban
1891	caso	1891	Negativo			no		58	> 50	female	Durango State	Durango State	Urban
1892	caso	1892	Negativo			no		63	> 50	female	Durango State	Durango State	Urban
1893	caso	1893	Negativo			no		75	> 50	female	Durango State	Durango State	Urban
1894	control	3547	Negativo			no		53	> 50	female	Durango State	Durango State	Urban
1895	caso	1895	Negativo			no		44	31-50	female	Durango State	Durango State	Urban
1896	caso	1896	Negativo			no		40	31-50	male	Durango State	Durango State	Urban
1898	caso	1898	Negativo			no		53	> 50	female	Durango State	Durango State	Urban
1899	caso	1899	Negativo			no		48	31-50	female	Durango State	Durango State	Urban
1901	caso	1901	Negativo			no		55	> 50	female	Durango State	Durango State	suburba
1902	control	2016	Negativo			no		69	> 50	female	Durango State	Durango State	Urban
1903	caso	1903	Negativo			no		52	> 50	female	Durango State	Durango State	Urban
1904	control	2507	Negativo			no		55	> 50	female	Durango State	Durango State	Urban
1905	caso	1905	Negativo			no		61	> 50	female	Other Mexican State	Durango State	suburba
1909	control	2115	Negativo			no		55	> 50	female	Durango State	Durango State	suburba
1911	caso	1911	Negativo			no		41	31-50	female	Durango State	Durango State	Urban
1913	caso	1913	Negativo			no		49	31-50	female	Durango State	Durango State	Urban
1917	caso	1917	Negativo			no		53	> 50	female	Durango State	Durango State	suburba
1921	control	2378	Positivo	104	100-150	no	Positivo	49	31-50	female	Durango State	Durango State	Urban
1924	control	2279	Negativo			no		55	> 50	female	Durango State	Durango State	Urban
1925	control	2236	Negativo			no		69	> 50	female	Durango State	Durango State	Urban
1926	control	2221	Negativo			no		59	> 50	female	Durango State	Durango State	Urban
1929	control	2439	Negativo			no		48	31-50	female	Durango State	Durango State	Urban
1931	caso	1931	Negativo			no		40	31-50	female	Durango State	Durango State	Urban
1933	control	2551	Positivo	>150	> 150	yes	Negativo	50	31-50	female	Other Mexican State	Durango State	Urban
1935	caso	1935	Negativo			no		54	> 50	female	Durango State	Durango State	Urban
1936	caso	1936	Negativo			no		74	> 50	female	Durango State	Durango State	Urban
1940	caso	1940	Negativo			no		55	> 50	female	Durango State	Durango State	Urban
1941	control	1947	Negativo			no		56	> 50	female	Durango State	Durango State	Urban
1942	caso	1942	Negativo			no		55	> 50	female	Durango State	Durango State	Urban
1943	caso	1943	Negativo			no		65	> 50	female	Durango State	Durango State	Urban
1945	caso	1945	Positivo	>150	> 150	yes	Positivo	65	> 50	female	Durango State	Durango State	suburba
1946	control	2642	Negativo			no		45	31-50	female	Durango State	Durango State	Urban
1947	caso	1947	Negativo			no		56	> 50	female	Durango State	Durango State	Urban
1948	caso	1948	Positivo	134	100-150	no	Positivo	40	31-50	female	Durango State	Durango State	Urban
1949	control	3089	Negativo			no		36	31-50	female	Durango State	Durango State	Urban
1951	caso	1951	Negativo			no		43	31-50	male	Durango State	Durango State	Urban
1953	caso	1953	Negativo			no		47	31-50	female	Durango State	Durango State	Urban
1955	caso	1955	Negativo			no		53	> 50	male	Durango State	Durango State	Urban
1960	control	3444	Negativo			no		57	> 50	male	Durango State	Durango State	suburba
1965	control	2384	Negativo			no		40	31-50	female	Durango State	Durango State	Urban
1968	control	2389	Negativo			no		40	31-50	female	Durango State	Durango State	Urban
1972	control	3186	Negativo			no		36	31-50	female	Durango State	Durango State	Urban
1975	control	3436	Negativo			no		36	31-50	female	Durango State	Durango State	Urban
1979	control	3715	Negativo			no		36	31-50	female	Durango State	Durango State	Urban
1988	control	1104	Negativo			no		46	31-50	male	Durango State	Durango State	Urban
1998	control	1353	Positivo	33	< 100	no	Negativo	64	> 50	female	Durango State	Durango State	Urban
2007	control	2162	Negativo			no		60	> 50	female	Durango State	Durango State	Urban
2016	caso	2016	Negativo			no		69	> 50	female	Durango State	Durango State	Urban
2021	caso	2021	Positivo	14	< 100	no	Negativo	64	> 50	female	Durango State	Durango State	Urban
2023	control	2366	Negativo			no		42	31-50	female	Durango State	Durango State	Urban
2025	control	3393	Negativo			no		66	> 50	male	Durango State	Durango State	Urban
2026	caso	2026	Negativo			no		30	menos 30	female	Durango State	Durango State	Urban
2027	caso	2027	Positivo	83	< 100	no	Negativo	46	31-50	female	Durango State	Durango State	Urban
2029	control	2608	Negativo			no		50	31-50	female	Durango State	Durango State	Urban
2032	caso	2032	Negativo			no		74	> 50	female	Durango State	Durango State	Urban
2033	caso	2033	Negativo			no		36	31-50	female	Durango State	Durango State	Urban
2034	control	2296	Negativo			no		55	> 50	female	Durango State	Durango State	Urban
2035	control	3762	Negativo			no		50	31-50	female	Durango State	Durango State	Urban
2036	control	2502	Negativo			no		46	31-50	female	Durango State	Durango State	Urban
2037	caso	2037	Negativo			no		67	> 50	female	Durango State	Durango State	suburba
2038	caso	2038	Negativo			no		39	31-50	female	Durango State	Durango State	Urban
2039	caso	2039	Negativo			no		54	> 50	female	Durango State	Durango State	Urban
2040	control	3326	Negativo			no		50	31-50	male	Durango State	Durango State	Urban
2041	control	2318	Negativo			no		55	> 50	female	Durango State	Durango State	Urban
2042	caso	2042	Negativo			no		50	31-50	female	Durango State	Durango State	Urban
2043	control	1136	Negativo			no		45	31-50	female	Durango State	Durango State	Urban
2046	control	2323	Negativo			no		50	31-50	female	Durango State	Durango State	Urban
2051	caso	2051	Negativo			no		72	> 50	male	Durango State	Durango State	Urban
2053	control	3386	Negativo			no		38	31-50	male	Durango State	Durango State	Urban
2058	control	2392	Negativo			no		40	31-50	female	Durango State	Durango State	Urban
2061	control	2021	Negativo			no		64	> 50	female	Durango State	Durango State	Urban
2062	control	2241	Negativo			no		60	> 50	female	Durango State	Durango State	Urban
2067	control	2512	Negativo			no		42	31-50	female	Durango State	Durango State	Urban
2069	control	916	Negativo			no		52	> 50	female	Durango State	Durango State	Urban
2073	caso	2073	Negativo			no		35	31-50	female	Other Mexican State	Durango State	Urban
2076	control	3620	Negativo			no		53	> 50	female	Other Mexican State	Durango State	Urban
2082	caso	2082	Negativo			no		77	> 50	female	Durango State	Durango State	Urban
2084	caso	2084	Negativo			no		59	> 50	female	Durango State	Durango State	Urban
2086	control	1498	Negativo			no		45	31-50	female	Other Mexican State	Durango State	Urban
2087	caso	2087	Negativo			no		58	> 50	female	Durango State	Durango State	Urban
2088	control	2449	Positivo	19	< 100	no	Negativo	41	31-50	female	Durango State	Durango State	Urban
2091	caso	2091	Negativo			no		59	> 50	female	Other Mexican State	Durango State	Urban
2092	control	3408	Negativo			no		60	> 50	female	Durango State	Durango State	Urban
2093	caso	2093	Negativo			no		47	31-50	female	Durango State	Durango State	Urban
2095	caso	2095	Negativo			no		47	31-50	female	Durango State	Durango State	Urban
2099	caso	2099	Negativo			no		40	31-50	female	Durango State	Durango State	Urban
2100	caso	2100	Negativo			no		48	31-50	female	Durango State	Durango State	Urban
2102	control	2396	Negativo			no		45	31-50	female	Durango State	Durango State	Urban
2106	control	2274	Negativo			no		54	> 50	female	Durango State	Durango State	Urban
2108	caso	2108	Negativo			no		60	> 50	female	Durango State	Durango State	Urban
2110	control	2155	Negativo			no		61	> 50	female	Durango State	Durango State	Urban
2113	control	2593	Negativo			no		46	31-50	female	Durango State	Durango State	Urban
2115	caso	2115	Negativo			no		55	> 50	female	Durango State	Durango State	Urban
2117	control	2402	Negativo			no		52	> 50	female	Durango State	Durango State	Urban
2118	control	2108	Positivo	27	< 100	no	Negativo	59	> 50	male	Other Mexican State	Durango State	Urban
2119	control	2504	Negativo			no		45	31-50	female	Durango State	Durango State	Urban
2121	caso	2121	Negativo			no		67	> 50	female	Durango State	Durango State	Urban
2122	control	2575	Negativo			no		54	> 50	female	Durango State	Durango State	Urban
2126	control	3537	Negativo			no		78	> 50	female	Durango State	Durango State	Urban
2129	caso	2129	Negativo			no		53	> 50	female	Durango State	Durango State	Urban
2134	caso	2134	Negativo			no		43	31-50	female	Durango State	Durango State	Urban
2137	caso	2137	Negativo			no		35	31-50	female	Durango State	Durango State	Urban
2143	caso	2143	Negativo			no		19	menos 30	female	Abroad	Durango State	Urban
2147	control	2259	Negativo			no		59	> 50	female	Durango State	Durango State	Urban
2148	caso	2148	Negativo			no		57	> 50	female	Durango State	Durango State	Urban
2155	caso	2155	Negativo			no		61	> 50	female	Durango State	Durango State	Urban
2156	caso	2156	Negativo			no		21	menos 30	female	Durango State	Durango State	Urban
2159	caso	2159	Negativo			no		20	menos 30	female	Durango State	Durango State	Urban
2162	caso	2162	Negativo			no		60	> 50	female	Durango State	Durango State	Urban
2164	control	3365	Negativo			no		59	> 50	female	Durango State	Durango State	Urban
2166	caso	2166	Positivo	16	< 100	no	Negativo	48	31-50	female	Durango State	Durango State	Urban
2168	caso	2168	Negativo			no		72	> 50	male	Other Mexican State	Durango State	Urban
2171	caso	2171	Negativo			no		33	31-50	female	Durango State	Durango State	Urban
2173	caso	2173	Negativo			no		51	> 50	female	Durango State	Durango State	Urban
2177	control	2168	Negativo			no		72	> 50	male	Other Mexican State	Durango State	Urban
2178	caso	2178	Negativo			no		49	31-50	female	Durango State	Durango State	Urban
2183	caso	2183	Negativo			no		26	menos 30	female	Durango State	Durango State	Urban
2184	control	3905	Negativo			no		59	> 50	female	Durango State	Durango State	Urban
2186	caso	2186	Negativo			no		52	> 50	female	Durango State	Durango State	Urban
2191	caso	2191	Negativo			no		50	31-50	female	Durango State	Durango State	Urban
2198	control	1872	Negativo			no		60	> 50	female	Durango State	Durango State	Urban
2199	control	2436	Negativo			no		50	31-50	female	Durango State	Durango State	Urban
2204	caso	2204	Negativo			no		41	31-50	female	Durango State	Durango State	Urban
2206	control	2362	Negativo			no		56	> 50	female	Durango State	Durango State	Urban
2208	control	2442	Negativo			no		49	31-50	female	Durango State	Durango State	Urban
2210	caso	2210	Positivo	15	< 100	no	Negativo	58	> 50	male	Other Mexican State	Durango State	Urban
2213	control	2437	Negativo			no		40	31-50	female	Durango State	Durango State	Urban
2214	caso	2214	Positivo	>150	> 150	yes	Negativo	63	> 50	male	Durango State	Durango State	Urban
2217	control	2564	Negativo			no		55	> 50	female	Durango State	Durango State	Urban
2221	caso	2221	Negativo			no		59	> 50	female	Durango State	Durango State	Urban
2226	caso	2226	Negativo			no		57	> 50	female	Durango State	Durango State	Urban
2228	caso	2228	Positivo	>150	> 150	yes	Negativo	52	> 50	female	Durango State	Durango State	Urban
2230	caso	2230	Positivo	62	< 100	no	Negativo	50	31-50	female	Other Mexican State	Durango State	Urban
2233	caso	2233	Negativo			no		45	31-50	female	Durango State	Durango State	Urban
2234	caso	2234	Negativo			no		45	31-50	female	Durango State	Durango State	Urban
2236	caso	2236	Negativo			no		69	> 50	female	Durango State	Durango State	Urban
2239	caso	2239	Negativo			no		52	> 50	female	Durango State	Durango State	Urban
2241	caso	2241	Negativo			no		60	> 50	female	Durango State	Durango State	Urban
2244	caso	2244	Negativo			no		51	> 50	female	Durango State	Durango State	Urban
2246	control	2475	Negativo			no		51	> 50	female	Durango State	Durango State	Urban
2251	control	2578	Negativo			no		54	> 50	female	Durango State	Durango State	Urban
2253	caso	2253	Negativo			no		47	31-50	female	Durango State	Durango State	Urban
2256	caso	2256	Negativo			no		63	> 50	female	Other Mexican State	Durango State	Urban
2258	caso	2258	Negativo			no		58	> 50	female	Other Mexican State	Durango State	Urban
2259	caso	2259	Negativo			no		59	> 50	female	Durango State	Durango State	Urban
2265	control	2481	Negativo			no		49	31-50	female	Durango State	Durango State	Urban
2267	caso	2267	Negativo			no		32	31-50	female	Durango State	Durango State	Urban
2269	caso	2269	Negativo			no		66	> 50	female	Durango State	Durango State	Urban
2274	caso	2274	Negativo			no		54	> 50	female	Durango State	Durango State	Urban
2275	caso	2275	Negativo			no		41	31-50	female	Durango State	Durango State	rural
2276	control	2565	Negativo			no		49	31-50	female	Durango State	Durango State	rural
2277	caso	2277	Negativo			no		41	31-50	female	Other Mexican State	Durango State	Urban
2278	control	2303	Negativo			no		54	> 50	female	Durango State	Durango State	Urban
2279	caso	2279	Negativo			no		55	> 50	female	Durango State	Durango State	Urban
2282	caso	2282	Negativo			no		46	31-50	female	Durango State	Durango State	rural
2285	caso	2285	Negativo			no		51	> 50	female	Durango State	Durango State	Urban
2287	control	3699	Negativo			no		41	31-50	female	Durango State	Durango State	Urban
2288	caso	2288	Negativo			no		41	31-50	female	Other Mexican State	Durango State	suburba
2289	caso	2289	Negativo			no		49	31-50	female	Durango State	Durango State	Urban
2290	caso	2290	Positivo	52	< 100	no	Positivo	42	31-50	female	Durango State	Durango State	suburba
2291	control	2591	Negativo			no		52	> 50	female	Durango State	Durango State	suburba
2292	control	2228	Negativo			no		52	> 50	female	Durango State	Durango State	suburba
2294	control	2455	Negativo			no		40	31-50	female	Durango State	Durango State	rural
2295	caso	2295	Negativo			no		42	31-50	female	Durango State	Durango State	rural
2296	caso	2296	Negativo			no		55	> 50	female	Durango State	Durango State	suburba
2297	caso	2297	Negativo			no		41	31-50	female	Durango State	Durango State	suburba
2298	caso	2298	Negativo			no		42	31-50	female	Durango State	Durango State	suburba
2299	caso	2299	Negativo			no		48	31-50	female	Durango State	Durango State	Urban
2300	control	2480	Negativo			no		51	> 50	female	Durango State	Durango State	Urban
2302	caso	2302	Negativo			no		41	31-50	female	Durango State	Durango State	Urban
2303	caso	2303	Negativo			no		54	> 50	female	Durango State	Durango State	Urban
2304	caso	2304	Negativo			no		43	31-50	female	Durango State	Durango State	Urban
2305	caso	2305	Negativo			no		42	31-50	female	Durango State	Durango State	suburba
2306	caso	2306	Negativo			no		46	31-50	female	Other Mexican State	Durango State	suburba
2308	control	3889	Negativo			no		41	31-50	female	Durango State	Durango State	suburba
2309	control	2626	Negativo			no		49	31-50	female	Durango State	Durango State	suburba
2311	caso	2311	Negativo			no		47	31-50	female	Durango State	Durango State	suburba
2314	caso	2314	Negativo			no		51	> 50	female	Durango State	Durango State	suburba
2315	control	2470	Positivo	14	< 100	no	Positivo	40	31-50	female	Other Mexican State	Durango State	Urban
2318	caso	2318	Negativo			no		55	> 50	female	Other Mexican State	Durango State	suburba
2320	caso	2320	Negativo			no		40	31-50	female	Durango State	Durango State	suburba
2322	caso	2322	Negativo			no		40	31-50	female	Other Mexican State	Durango State	suburba
2323	caso	2323	Negativo			no		50	31-50	female	Durango State	Durango State	suburba
2325	caso	2325	Negativo			no		49	31-50	female	Durango State	Durango State	suburba
2327	caso	2327	Negativo			no		53	> 50	female	Other Mexican State	Durango State	suburba
2328	control	3320	Negativo			no		49	31-50	female	Durango State	Durango State	suburba
2329	caso	2329	Negativo			no		40	31-50	female	Durango State	Durango State	suburba
2330	caso	2330	Negativo			no		53	> 50	female	Durango State	Durango State	rural
2331	control	3571	Negativo			no		42	31-50	female	Durango State	Durango State	Urban
2332	caso	2332	Negativo			no		48	31-50	female	Durango State	Durango State	rural
2334	caso	2334	Negativo			no		55	> 50	female	Durango State	Durango State	suburba
2335	control	2334	Negativo			no		55	> 50	female	Durango State	Durango State	suburba
2338	caso	2338	Positivo	28	< 100	no	Negativo	46	31-50	female	Durango State	Durango State	suburba
2339	caso	2339	Negativo			no		50	31-50	female	Durango State	Durango State	rural
2343	control	2355	Negativo			no		55	> 50	female	Durango State	Durango State	suburba
2344	control	2627	Negativo			no		54	> 50	female	Durango State	Durango State	suburba
2347	control	2373	Negativo			no		55	> 50	female	Durango State	Durango State	rural
2349	caso	2349	Negativo			no		45	31-50	female	Durango State	Durango State	suburba
2350	control	2488	Positivo	48	< 100	no	Negativo	40	31-50	female	Durango State	Durango State	suburba
2353	caso	2353	Negativo			no		43	31-50	female	Durango State	Durango State	Urban
2355	caso	2355	Negativo			no		55	> 50	female	Other Mexican State	Durango State	rural
2357	control	3573	Positivo	>150	> 150	yes	Negativo	49	31-50	female	Other Mexican State	Durango State	suburba
2358	control	2673	Negativo			no		40	31-50	female	Durango State	Durango State	Urban
2361	control	2379	Negativo			no		55	> 50	female	Other Mexican State	Durango State	Urban
2362	caso	2362	Negativo			no		56	> 50	female	Durango State	Durango State	Urban
2364	caso	2364	Negativo			no		45	31-50	female	Other Mexican State	Durango State	Urban
2365	control	3512	Negativo			no		49	31-50	female	Durango State	Durango State	Urban
2366	caso	2366	Negativo			no		42	31-50	female	Durango State	Durango State	Urban
2367	caso	2367	Negativo			no		49	31-50	female	Durango State	Durango State	Urban
2368	control	3394	Negativo			no		52	> 50	female	Durango State	Durango State	Urban
2369	caso	2369	Negativo			no		50	31-50	female	Durango State	Durango State	suburba
2372	control	2493	Negativo			no		51	> 50	female	Durango State	Durango State	suburba
2373	caso	2373	Negativo			no		55	> 50	female	Durango State	Durango State	Urban
2375	caso	2375	Negativo			no		47	31-50	female	Durango State	Durango State	suburba
2377	caso	2377	Negativo			no		42	31-50	female	Durango State	Durango State	suburba
2378	caso	2378	Negativo			no		49	31-50	female	Durango State	Durango State	rural
2379	caso	2379	Negativo			no		55	> 50	female	Durango State	Durango State	suburba
2380	caso	2380	Negativo			no		55	> 50	female	Durango State	Durango State	Urban
2382	caso	2382	Negativo			no		47	31-50	female	Durango State	Durango State	rural
2383	control	3597	Negativo			no		52	> 50	female	Durango State	Durango State	suburba
2384	caso	2384	Negativo			no		40	31-50	female	Durango State	Durango State	rural
2385	control	3750	Negativo			no		52	> 50	female	Durango State	Durango State	suburba
2389	caso	2389	Negativo			no		40	31-50	female	Durango State	Durango State	suburba
2390	control	2496	Negativo			no		40	31-50	female	Durango State	Durango State	rural
2392	caso	2392	Negativo			no		40	31-50	female	Durango State	Durango State	suburba
2395	control	2519	Negativo			no		47	31-50	female	Other Mexican State	Durango State	Urban
2396	caso	2396	Negativo			no		45	31-50	female	Durango State	Durango State	suburba
2398	control	3787	Negativo			no		54	> 50	female	Durango State	Durango State	Urban
2399	caso	2399	Negativo			no		44	31-50	female	Durango State	Durango State	suburba
2402	caso	2402	Negativo			no		52	> 50	female	Durango State	Durango State	suburba
2404	control	2545	Negativo			no		47	31-50	female	Durango State	Durango State	Urban
2409	caso	2409	Negativo			no		43	31-50	female	Durango State	Durango State	Urban
2410	caso	2410	Negativo			no		53	> 50	female	Other Mexican State	Durango State	suburba
2412	control	3366	Negativo			no		48	31-50	female	Durango State	Durango State	Urban
2414	caso	2414	Negativo			no		40	31-50	female	Durango State	Durango State	suburba
2415	control	2569	Positivo	>150	> 150	yes	Negativo	40	31-50	female	Durango State	Durango State	suburba
2416	control	3004	Negativo			no		40	31-50	female	Durango State	Durango State	suburba
2418	caso	2418	Negativo			no		46	31-50	female	Durango State	Durango State	Urban
2419	caso	2419	Negativo			no		54	> 50	female	Durango State	Durango State	suburba
2420	control	2500	Negativo			no		54	> 50	female	Durango State	Durango State	suburba
2422	control	3401	Positivo	22	< 100	no	Negativo	40	31-50	female	Durango State	Durango State	suburba
2425	control	2585	Negativo			no		40	31-50	female	Durango State	Durango State	suburba
2427	control	2587	Negativo			no		40	31-50	female	Durango State	Durango State	Urban
2428	caso	2428	Negativo			no		48	31-50	female	Durango State	Durango State	rural
2429	caso	2429	Positivo	106	100-150	no	Negativo	55	> 50	female	Durango State	Durango State	suburba
2431	caso	2431	Negativo			no		45	31-50	female	Durango State	Durango State	rural
2432	caso	2432	Negativo			no		46	31-50	female	Durango State	Durango State	suburba
2433	control	2589	Negativo			no		40	31-50	female	Durango State	Durango State	suburba
2434	control	2610	Negativo			no		40	31-50	female	Other Mexican State	Durango State	Urban
2435	control	2590	Negativo			no		47	31-50	female	Durango State	Durango State	rural
2436	caso	2436	Negativo			no		50	31-50	female	Durango State	Durango State	suburba
2437	caso	2437	Negativo			no		40	31-50	female	Durango State	Durango State	suburba
2438	caso	2438	Negativo			no		50	31-50	female	Durango State	Durango State	suburba
2439	caso	2439	Negativo			no		48	31-50	female	Durango State	Durango State	suburba
2440	control	2541	Negativo			no		51	> 50	female	Durango State	Durango State	suburba
2442	caso	2442	Negativo			no		49	31-50	female	Durango State	Durango State	suburba
2443	caso	2443	Positivo	82	< 100	no	Negativo	55	> 50	female	Durango State	Durango State	suburba
2444	caso	2444	Negativo			no		43	31-50	female	Durango State	Durango State	rural
2445	caso	2445	Negativo			no		54	> 50	female	Other Mexican State	Durango State	Urban
2448	control	2561	Negativo			no		51	> 50	female	Durango State	Durango State	suburba
2449	caso	2449	Negativo			no		41	31-50	female	Durango State	Durango State	Urban
2451	control	2606	Negativo			no		51	> 50	female	Durango State	Durango State	suburba
2452	control	1917	Negativo			no		52	> 50	female	Durango State	Durango State	suburba
2453	caso	2453	Negativo			no		54	> 50	female	Durango State	Durango State	suburba
2455	caso	2455	Negativo			no		40	31-50	female	Durango State	Durango State	rural
2456	control	3729	Negativo			no		49	31-50	female	Durango State	Durango State	Urban
2462	control	2429	Negativo			no		55	> 50	female	Durango State	Durango State	rural
2465	control	3632	Negativo			no		42	31-50	female	Durango State	Durango State	Urban
2467	control	3639	Negativo			no		42	31-50	female	Durango State	Durango State	Urban
2470	caso	2470	Negativo			no		40	31-50	female	Other Mexican State	Durango State	rural
2471	caso	2471	Negativo			no		55	> 50	female	Durango State	Durango State	suburba
2473	control	3735	Negativo			no		49	31-50	female	Durango State	Durango State	suburba
2474	control	2637	Negativo			no		40	31-50	female	Other Mexican State	Durango State	suburba
2475	caso	2475	Negativo			no		51	> 50	female	Durango State	Durango State	Urban
2480	caso	2480	Negativo			no		51	> 50	female	Durango State	Durango State	suburba
2481	caso	2481	Negativo			no		49	31-50	female	Durango State	Durango State	suburba
2483	control	2492	Negativo			no		41	31-50	female	Durango State	Durango State	suburba
2488	caso	2488	Negativo			no		40	31-50	female	Durango State	Durango State	rural
2492	caso	2492	Negativo			no		41	31-50	female	Durango State	Durango State	suburba
2493	caso	2493	Negativo			no		51	> 50	female	Durango State	Durango State	suburba
2494	control	2443	Negativo			no		55	> 50	female	Durango State	Durango State	suburba
2496	caso	2496	Negativo			no		40	31-50	female	Durango State	Durango State	rural
2497	control	1219	Negativo			no		42	31-50	female	Durango State	Durango State	suburba
2500	caso	2500	Negativo			no		54	> 50	female	Durango State	Durango State	suburba
2502	caso	2502	Negativo			no		46	31-50	female	Durango State	Durango State	suburba
2503	caso	2503	Negativo			no		41	31-50	female	Durango State	Durango State	suburba
2504	caso	2504	Negativo			no		45	31-50	female	Durango State	Durango State	rural
2507	caso	2507	Negativo			no		55	> 50	female	Durango State	Durango State	suburba
2511	control	2641	Negativo			no		40	31-50	female	Durango State	Durango State	suburba
2512	caso	2512	Positivo	22	< 100	no	Negativo	42	31-50	female	Other Mexican State	Durango State	Urban
2515	control	3622	Negativo			no		48	31-50	female	Durango State	Durango State	Urban
2517	caso	2517	Positivo	43	< 100	no	Negativo	54	> 50	female	Durango State	Durango State	suburba
2518	control	2503	Negativo			no		41	31-50	female	Other Mexican State	Durango State	suburba
2519	caso	2519	Negativo			no		47	31-50	female	Durango State	Durango State	rural
2520	control	2563	Negativo			no		54	> 50	female	Durango State	Durango State	rural
2521	caso	2521	Negativo			no		55	> 50	female	Durango State	Durango State	suburba
2523	caso	2523	Negativo			no		55	> 50	female	Other Mexican State	Durango State	suburba
2527	control	2647	Negativo			no		40	31-50	female	Durango State	Durango State	Urban
2530	caso	2530	Positivo	>150	> 150	yes	Negativo	38	31-50	female	Durango State	Durango State	suburba
2531	control	3510	Negativo			no		51	> 50	female	Durango State	Durango State	rural
2533	control	2471	Negativo			no		55	> 50	female	Durango State	Durango State	Urban
2535	caso	2535	Negativo			no		44	31-50	female	Durango State	Durango State	suburba
2536	control	2305	Negativo			no		42	31-50	female	Durango State	Durango State	suburba
2539	control	2628	Negativo			no		47	31-50	female	Durango State	Durango State	rural
2540	caso	2540	Negativo			no		55	> 50	female	Durango State	Durango State	Urban
2541	caso	2541	Negativo			no		51	> 50	female	Durango State	Durango State	suburba
2543	control	2377	Negativo			no		42	31-50	female	Durango State	Durango State	Urban
2545	caso	2545	Negativo			no		47	31-50	female	Durango State	Durango State	Urban
2551	caso	2551	Positivo	23	< 100	no	Negativo	50	31-50	female	Other Mexican State	Durango State	Urban
2553	control	2562	Negativo			no		40	31-50	female	Durango State	Durango State	suburba
2554	caso	2554	Negativo			no		55	> 50	female	Durango State	Durango State	rural
2556	caso	2556	Negativo			no		42	31-50	female	Durango State	Durango State	suburba
2561	caso	2561	Negativo			no		51	> 50	female	Other Mexican State	Durango State	Urban
2562	caso	2562	Negativo			no		40	31-50	female	Durango State	Durango State	Urban
2563	caso	2563	Negativo			no		54	> 50	female	Durango State	Durango State	Urban
2564	caso	2564	Positivo	>150	> 150	yes	Negativo	55	> 50	female	Durango State	Durango State	Urban
2565	caso	2565	Negativo			no		49	31-50	female	Durango State	Durango State	Urban
2569	caso	2569	Negativo			no		40	31-50	female	Durango State	Durango State	Urban
2570	control	419	Positivo	8	< 100	no	Negativo	51	> 50	female	Other Mexican State	Durango State	Urban
2573	control	2616	Positivo	138	100-150	no	Negativo	42	31-50	female	Durango State	Durango State	suburba
2574	control	2779	Negativo			no		40	31-50	female	Durango State	Durango State	Urban
2575	caso	2575	Negativo			no		54	> 50	female	Other Mexican State	Durango State	suburba
2576	caso	2576	Negativo			no		55	> 50	female	Durango State	Durango State	rural
2578	caso	2578	Positivo	>150	> 150	yes	Negativo	54	> 50	female	Durango State	Durango State	Urban
2582	control	2173	Negativo			no		51	> 50	female	Durango State	Durango State	rural
2585	caso	2585	Negativo			no		40	31-50	female	Other Mexican State	Durango State	Urban
2586	caso	2586	Negativo			no		43	31-50	female	Durango State	Durango State	Urban
2587	caso	2587	Negativo			no		40	31-50	female	Durango State	Durango State	Urban
2589	caso	2589	Negativo			no		40	31-50	female	Durango State	Durango State	Urban
2590	caso	2590	Negativo			no		47	31-50	female	Durango State	Durango State	Urban
2591	caso	2591	Negativo			no		52	> 50	female	Durango State	Durango State	Urban
2592	caso	2592	Negativo			no		43	31-50	female	Durango State	Durango State	Urban
2593	caso	2593	Negativo			no		46	31-50	female	Durango State	Durango State	Urban
2605	control	2244	Negativo			no		51	> 50	female	Durango State	Durango State	Urban
2606	caso	2606	Negativo			no		51	> 50	female	Durango State	Durango State	rural
2608	caso	2608	Negativo			no		50	31-50	female	Durango State	Durango State	rural
2610	caso	2610	Negativo			no		40	31-50	female	Durango State	Durango State	rural
2612	caso	2612	Negativo			no		44	31-50	female	Durango State	Durango State	Urban
2616	caso	2616	Negativo			no		42	31-50	female	Durango State	Durango State	Urban
2618	control	2521	Negativo			no		54	> 50	female	Durango State	Durango State	Urban
2626	caso	2626	Negativo			no		49	31-50	female	Durango State	Durango State	rural
2627	caso	2627	Negativo			no		54	> 50	female	Durango State	Durango State	Urban
2628	caso	2628	Negativo			no		47	31-50	female	Durango State	Durango State	Urban
2632	control	2891	Negativo			no		40	31-50	female	Durango State	Durango State	rural
2634	caso	2634	Negativo			no		51	> 50	female	Other Mexican State	Durango State	Urban
2636	caso	2636	Negativo			no		44	31-50	female	Durango State	Durango State	Urban
2637	caso	2637	Negativo			no		40	31-50	female	Other Mexican State	Durango State	Urban
2638	control	2951	Negativo			no		40	31-50	female	Durango State	Durango State	rural
2641	caso	2641	Negativo			no		40	31-50	female	Durango State	Durango State	Urban
2642	caso	2642	Negativo			no		45	31-50	female	Durango State	Durango State	rural
2644	control	3471	Negativo			no		47	31-50	female	Durango State	Durango State	Urban
2647	caso	2647	Negativo			no		40	31-50	female	Durango State	Durango State	Urban
2649	caso	2649	Negativo			no		53	> 50	female	Durango State	Durango State	Urban
2652	caso	2652	Negativo			no		47	31-50	female	Durango State	Durango State	Urban
2653	control	3006	Negativo			no		40	31-50	female	Durango State	Durango State	Urban
2655	control	2523	Negativo			no		55	> 50	female	Durango State	Durango State	Urban
2659	control	3018	Negativo			no		40	31-50	female	Durango State	Durango State	Urban
2670	control	2556	Negativo			no		42	31-50	female	Durango State	Durango State	Urban
2673	caso	2673	Negativo			no		40	31-50	female	Durango State	Durango State	Urban
2675	control	3024	Positivo	>150	> 150	yes	Positivo	40	31-50	female	Durango State	Durango State	suburba
2676	caso	2676	Negativo			no		37	31-50	female	Durango State	Durango State	Urban
2685	caso	2685	Negativo			no		35	31-50	female	Durango State	Durango State	Urban
2688	caso	2688	Negativo			no		32	31-50	female	Durango State	Durango State	rural
2708	control	3781	Negativo			no		35	31-50	female	Durango State	Durango State	Urban
2723	control	3045	Negativo			no		40	31-50	female	Durango State	Durango State	suburba
2734	control	3085	Negativo			no		40	31-50	female	Durango State	Durango State	Urban
2737	control	3096	Negativo			no		40	31-50	female	Durango State	Durango State	Urban
2740	caso	2740	Negativo			no		30	menos 30	female	Durango State	Durango State	Urban
2744	caso	2744	Negativo			no		39	31-50	female	Durango State	Durango State	rural
2753	caso	2753	Negativo			no		37	31-50	female	Durango State	Durango State	Urban
2755	caso	2755	Negativo			no		31	31-50	female	Durango State	Durango State	suburba
2756	control	3097	Negativo			no		40	31-50	female	Durango State	Durango State	Urban
2765	caso	2765	Negativo			no		33	31-50	female	Durango State	Durango State	Urban
2779	caso	2779	Negativo			no		40	31-50	female	Durango State	Durango State	Urban
2803	caso	2803	Negativo			no		31	31-50	female	Durango State	Durango State	suburba
2808	control	3102	Negativo			no		40	31-50	female	Durango State	Durango State	Urban
2811	caso	2811	Negativo			no		37	31-50	female	Durango State	Durango State	Urban
2814	control	3139	Negativo			no		40	31-50	female	Durango State	Durango State	Urban
2815	control	3199	Negativo			no		40	31-50	female	Durango State	Durango State	Urban
2820	control	3218	Negativo			no		40	31-50	female	Other Mexican State	Durango State	Urban
2828	caso	2828	Negativo			no		30	menos 30	female	Durango State	Durango State	Urban
2830	caso	2830	Negativo			no		31	31-50	female	Durango State	Durango State	rural
2840	control	3565	Negativo			no		40	31-50	female	Durango State	Durango State	Urban
2853	caso	2853	Positivo	35	< 100	no	Negativo	32	31-50	female	Durango State	Durango State	suburba
2859	caso	2859	Negativo			no		35	31-50	female	Durango State	Durango State	Urban
2866	caso	2866	Negativo			no		31	31-50	female	Durango State	Durango State	Urban
2891	caso	2891	Negativo			no		40	31-50	female	Durango State	Durango State	Urban
2903	caso	2903	Negativo			no		34	31-50	female	Durango State	Durango State	Urban
2915	caso	2915	Negativo			no		37	31-50	female	Durango State	Durango State	Urban
2939	caso	2939	Negativo			no		39	31-50	female	Durango State	Durango State	Urban
2951	caso	2951	Negativo			no		40	31-50	female	Durango State	Durango State	Urban
2971	caso	2971	Negativo			no		33	31-50	female	Durango State	Durango State	Urban
2979	caso	2979	Negativo			no		31	31-50	female	Durango State	Durango State	Urban
2994	caso	2994	Negativo			no		30	menos 30	female	Durango State	Durango State	Urban
3004	caso	3004	Positivo	9	< 100	no	Negativo	40	31-50	female	Durango State	Durango State	Urban
3006	caso	3006	Negativo			no		40	31-50	female	Durango State	Durango State	Urban
3008	caso	3008	Negativo			no		39	31-50	female	Durango State	Durango State	Urban
3014	caso	3014	Negativo			no		39	31-50	female	Other Mexican State	Durango State	Urban
3018	caso	3018	Negativo			no		40	31-50	female	Durango State	Durango State	Urban
3020	caso	3020	Negativo			no		34	31-50	female	Durango State	Durango State	Urban
3023	caso	3023	Negativo			no		37	31-50	female	Durango State	Durango State	Urban
3024	caso	3024	Negativo			no		40	31-50	female	Durango State	Durango State	Urban
3026	caso	3026	Positivo	>150	> 150	yes	Negativo	37	31-50	female	Other Mexican State	Durango State	Urban
3031	caso	3031	Negativo			no		32	31-50	female	Durango State	Durango State	Urban
3038	caso	3038	Negativo			no		38	31-50	female	Other Mexican State	Durango State	Urban
3039	caso	3039	Negativo			no		31	31-50	female	Durango State	Durango State	Urban
3041	caso	3041	Negativo			no		40	31-50	female	Durango State	Durango State	Urban
3045	caso	3045	Negativo			no		40	31-50	female	Durango State	Durango State	Urban
3047	caso	3047	Negativo			no		30	menos 30	female	Durango State	Durango State	Urban
3068	caso	3068	Negativo			no		30	menos 30	female	Other Mexican State	Durango State	Urban
3085	caso	3085	Negativo			no		40	31-50	female	Durango State	Durango State	Urban
3086	caso	3086	Negativo			no		33	31-50	female	Other Mexican State	Durango State	Urban
3087	caso	3087	Negativo			no		36	31-50	female	Durango State	Durango State	Urban
3089	caso	3089	Negativo			no		36	31-50	female	Durango State	Durango State	Urban
3094	caso	3094	Negativo			no		35	31-50	female	Durango State	Durango State	Urban
3096	caso	3096	Negativo			no		40	31-50	female	Other Mexican State	Durango State	Urban
3097	caso	3097	Negativo			no		40	31-50	female	Durango State	Durango State	Urban
3102	caso	3102	Negativo			no		40	31-50	female	Durango State	Durango State	Urban
3103	caso	3103	Negativo			no		30	menos 30	female	Durango State	Durango State	Urban
3107	caso	3107	Negativo			no		39	31-50	female	Durango State	Durango State	Urban
3108	caso	3108	Negativo			no		39	31-50	female	Durango State	Durango State	Urban
3111	caso	3111	Negativo			no		37	31-50	female	Durango State	Durango State	Urban
3136	caso	3136	Negativo			no		31	31-50	female	Durango State	Durango State	suburba
3138	caso	3138	Negativo			no		34	31-50	female	Durango State	Durango State	Urban
3139	caso	3139	Negativo			no		40	31-50	female	Durango State	Durango State	suburba
3141	caso	3141	Negativo			no		33	31-50	female	Durango State	Durango State	Urban
3152	caso	3152	Negativo			no		30	menos 30	female	Durango State	Durango State	Urban
3161	control	3041	Negativo			no		40	31-50	female	Durango State	Durango State	suburba
3183	caso	3183	Negativo			no		38	31-50	female	Durango State	Durango State	suburba
3186	caso	3186	Negativo			no		36	31-50	female	Durango State	Durango State	rural
3199	caso	3199	Negativo			no		40	31-50	female	Durango State	Durango State	Urban
3218	caso	3218	Negativo			no		40	31-50	female	Durango State	Durango State	Urban
3219	caso	3219	Negativo			no		31	31-50	female	Durango State	Durango State	Urban
3319	caso	3319	Negativo			no		29	menos 30	male	Durango State	Durango State	Urban
3320	caso	3320	Negativo			no		49	31-50	female	Durango State	Durango State	Urban
3321	caso	3321	Negativo			no		53	> 50	female	Durango State	Durango State	suburba
3326	caso	3326	Negativo			no		50	31-50	male	Durango State	Durango State	rural
3329	caso	3329	Negativo			no		19	menos 30	male	Durango State	Durango State	Urban
3330	caso	3330	Negativo			no		45	31-50	male	Durango State	Durango State	rural
3331	caso	3331	Negativo			no		43	31-50	male	Durango State	Durango State	Urban
3333	caso	3333	Negativo			no		37	31-50	male	Durango State	Durango State	Urban
3339	caso	3339	Negativo			no		38	31-50	female	Durango State	Durango State	Urban
3343	control	3676	Negativo			no		76	> 50	male	Other Mexican State	Other Mexican State	suburba
3346	caso	3346	Negativo			no		36	31-50	male	Durango State	Durango State	Urban
3348	caso	3348	Negativo			no		43	31-50	female	Durango State	Durango State	Urban
3351	caso	3351	Negativo			no		37	31-50	female	Durango State	Durango State	Urban
3353	caso	3353	Negativo			no		35	31-50	female	Durango State	Durango State	suburba
3355	caso	3355	Negativo			no		25	menos 30	female	Other Mexican State	Durango State	suburba
3365	caso	3365	Negativo			no		59	> 50	female	Durango State	Durango State	Urban
3366	caso	3366	Negativo			no		48	31-50	female	Durango State	Durango State	rural
3372	caso	3372	Negativo			no		53	> 50	female	Durango State	Abroad	Urban
3386	caso	3386	Negativo			no		38	31-50	male	Durango State	Durango State	Urban
3387	caso	3387	Negativo			no		30	menos 30	male	Durango State	Durango State	Urban
3393	caso	3393	Negativo			no		66	> 50	male	Durango State	Durango State	suburba
3394	caso	3394	Negativo			no		52	> 50	female	Durango State	Durango State	suburba
3399	caso	3399	Negativo			no		52	> 50	male	Durango State	Durango State	suburba
3400	caso	3400	Negativo			no		31	31-50	male	Durango State	Durango State	Urban
3401	caso	3401	Negativo			no		40	31-50	female	Durango State	Durango State	suburba
3403	caso	3403	Negativo			no		34	31-50	male	Durango State	Durango State	Urban
3408	caso	3408	Negativo			no		60	> 50	female	Durango State	Durango State	Urban
3414	caso	3414	Negativo			no		23	menos 30	male	Durango State	Durango State	Urban
3415	caso	3415	Negativo			no		23	menos 30	male	Other Mexican State	Durango State	suburba
3418	control	2634	Positivo	45	< 100	no	Negativo	51	> 50	female	Durango State	Durango State	rural
3421	control	3387	Negativo			no		30	menos 30	male	Durango State	Durango State	Urban
3425	caso	3425	Negativo			no		53	> 50	female	Durango State	Durango State	Urban
3427	caso	3427	Negativo			no		51	> 50	male	Durango State	Durango State	suburba
3429	caso	3429	Positivo	>150	> 150	yes	Negativo	19	menos 30	female	Durango State	Durango State	Urban
3436	caso	3436	Negativo			no		36	31-50	female	Durango State	Durango State	suburba
3440	caso	3440	Negativo			no		45	31-50	male	Durango State	Durango State	Urban
3444	caso	3444	Positivo	>150	> 150	yes	Negativo	57	> 50	male	Durango State	Durango State	suburba
3445	caso	3445	Negativo			no		21	menos 30	female	Durango State	Durango State	Urban
3452	caso	3452	Negativo			no		53	> 50	female	Durango State	Durango State	Urban
3453	caso	3453	Negativo			no		46	31-50	female	Durango State	Durango State	suburba
3458	caso	3458	Negativo			no		25	menos 30	male	Durango State	Durango State	Urban
3462	caso	3462	Positivo	>150	> 150	yes	Positivo	32	31-50	female	Durango State	Durango State	suburba
3463	caso	3463	Positivo	45	< 100	no	Positivo	37	31-50	female	Durango State	Durango State	suburba
3467	caso	3467	Negativo			no		24	menos 30	female	Durango State	Durango State	Urban
3471	caso	3471	Negativo			no		47	31-50	female	Durango State	Durango State	Urban
3473	caso	3473	Negativo			no		52	> 50	male	Durango State	Durango State	Urban
3474	caso	3474	Negativo			no		20	menos 30	male	Durango State	Durango State	Urban
3476	caso	3476	Positivo	>150	> 150	yes	Negativo	38	31-50	female	Durango State	Durango State	Urban
3493	caso	3493	Positivo	23	< 100	no	Negativo	27	menos 30	male	Durango State	Durango State	Urban
3495	caso	3495	Negativo			no		30	menos 30	female	Durango State	Durango State	Urban
3510	caso	3510	Positivo	23	< 100	no	Negativo	51	> 50	female	Durango State	Durango State	suburba
3512	caso	3512	Positivo	27	< 100	no	Negativo	49	31-50	female	Durango State	Durango State	Urban
3518	caso	3518	Negativo			no		40	31-50	male	Durango State	Durango State	suburba
3537	caso	3537	Negativo			no		78	> 50	female	Durango State	Durango State	Urban
3546	caso	3546	Negativo			no		43	31-50	female	Durango State	Durango State	Urban
3547	caso	3547	Positivo	12	< 100	no	Negativo	53	> 50	female	Other Mexican State	Durango State	Urban
3555	caso	3555	Negativo			no		44	31-50	female	Durango State	Durango State	Urban
3565	caso	3565	Negativo			no		40	31-50	female	Durango State	Durango State	Urban
3567	caso	3567	Negativo			no		39	31-50	female	Durango State	Durango State	Urban
3569	caso	3569	Negativo			no		39	31-50	female	Durango State	Durango State	rural
3570	caso	3570	Negativo			no		25	menos 30	female	Durango State	Durango State	suburba
3571	caso	3571	Negativo			no		42	31-50	female	Other Mexican State	Durango State	Urban
3573	caso	3573	Negativo			no		49	31-50	female	Durango State	Durango State	Urban
3576	caso	3576	Negativo			no		34	31-50	female	Durango State	Durango State	rural
3579	caso	3579	Positivo	118	100-150	no	Negativo	38	31-50	male	Durango State	Durango State	suburba
3581	caso	3581	Negativo			no		26	menos 30	male	Durango State	Durango State	Urban
3589	control	458	Negativo			no		47	31-50	female	Durango State	Durango State	suburba
3590	caso	3590	Positivo	28	< 100	no	Negativo	40	31-50	male	Durango State	Durango State	Urban
3594	caso	3594	Negativo			no		46	31-50	female	Durango State	Durango State	Urban
3597	caso	3597	Negativo			no		52	> 50	female	Other Mexican State	Durango State	Urban
3600	caso	3600	Negativo			no		27	menos 30	female	Durango State	Durango State	Urban
3601	caso	3601	Negativo			no		21	menos 30	female	Durango State	Durango State	Urban
3603	control	2540	Negativo			no		55	> 50	female	Durango State	Durango State	suburba
3604	caso	3604	Positivo	24	< 100	no	Negativo	29	menos 30	female	Durango State	Durango State	Urban
3613	control	2453	Positivo	11	< 100	no	Negativo	54	> 50	female	Durango State	Durango State	Urban
3614	caso	3614	Negativo			no		57	> 50	female	Durango State	Durango State	suburba
3620	caso	3620	Negativo			no		53	> 50	female	Durango State	Durango State	suburba
3622	caso	3622	Negativo			no		48	31-50	female	Durango State	Durango State	Urban
3626	caso	3626	Negativo			no		25	menos 30	female	Durango State	Durango State	Urban
3627	control	2095	Negativo			no		47	31-50	female	Durango State	Durango State	Urban
3632	caso	3632	Negativo			no		42	31-50	female	Durango State	Durango State	suburba
3633	caso	3633	Negativo			no		62	> 50	male	Durango State	Durango State	suburba
3639	caso	3639	Negativo			no		42	31-50	female	Durango State	Durango State	Urban
3643	control	2554	Negativo			no		55	> 50	female	Durango State	Durango State	Urban
3648	caso	3648	Negativo			no		26	menos 30	male	Durango State	Durango State	Urban
3649	caso	3649	Negativo			no		28	menos 30	male	Durango State	Durango State	Urban
3657	control	3914	Negativo			no		49	31-50	male	Other Mexican State	Other Mexican State	rural
3666	caso	3666	Negativo			no		19	menos 30	female	Durango State	Durango State	Urban
3669	caso	3669	Negativo			no		28	menos 30	female	Durango State	Durango State	Urban
3673	caso	3673	Negativo			no		53	> 50	male	Durango State	Durango State	rural
3676	caso	3676	Positivo	147	100-150	no	Negativo	76	> 50	male	Durango State	Durango State	rural
3681	caso	3681	Negativo			no		31	31-50	female	Durango State	Durango State	rural
3688	caso	3688	Negativo			no		47	31-50	male	Durango State	Durango State	rural
3694	control	1858	Positivo	67	< 100	no	Positivo	70	> 50	male	Durango State	Durango State	rural
3699	caso	3699	Positivo	135	100-150	no	Negativo	41	31-50	female	Durango State	Durango State	rural
3704	caso	3704	Negativo			no		55	> 50	male	Other Mexican State	Durango State	rural
3705	caso	3705	Positivo	>150	> 150	yes	Positivo	23	menos 30	female	Durango State	Durango State	rural
3713	caso	3713	Positivo	53	< 100	no	Positivo	34	31-50	female	Durango State	Durango State	rural
3715	caso	3715	Positivo	118	100-150	no	Negativo	36	31-50	female	Durango State	Durango State	rural
3716	caso	3716	Negativo			no		65	> 50	male	Durango State	Durango State	rural
3722	caso	3722	Positivo	>150	> 150	yes	Positivo	31	31-50	male	Durango State	Durango State	rural
3725	caso	3725	Positivo	>150	> 150	yes	Positivo	61	> 50	female	Durango State	Durango State	rural
3729	caso	3729	Positivo	>150	> 150	yes	Negativo	49	31-50	female	Durango State	Durango State	rural
3735	caso	3735	Negativo			no		49	31-50	female	Durango State	Durango State	rural
3744	control	2576	Negativo			no		55	> 50	male	Durango State	Durango State	rural
3750	caso	3750	Positivo	>150	> 150	yes	Positivo	52	> 50	female	Durango State	Durango State	rural
3751	caso	3751	Positivo	19	< 100	no	Positivo	78	> 50	male	Durango State	Durango State	rural
3753	caso	3753	Negativo			no		29	menos 30	male	Durango State	Durango State	rural
3754	caso	3754	Positivo	52	< 100	no	Negativo	30	menos 30	female	Durango State	Durango State	rural
3757	control	3751	Positivo	46	< 100	no	Negativo	78	> 50	male	Durango State	Durango State	rural
3759	caso	3759	Negativo			no		41	31-50	male	Durango State	Durango State	rural
3760	caso	3760	Positivo	>150	> 150	yes	Negativo	37	31-50	female	Durango State	Durango State	rural
3762	caso	3762	Negativo			no		50	31-50	female	Durango State	Durango State	rural
3764	control	2652	Positivo	58	< 100	no	Negativo	47	31-50	female	Durango State	Durango State	rural
3765	caso	3765	Negativo			no		38	31-50	male	Durango State	Durango State	rural
3772	caso	3772	Negativo			no		26	menos 30	female	Durango State	Durango State	rural
3775	caso	3775	Negativo			no		33	31-50	female	Other Mexican State	Durango State	rural
3779	caso	3779	Positivo	>150	> 150	yes	Positivo	27	menos 30	female	Durango State	Durango State	rural
3781	caso	3781	Positivo	14	< 100	no	Positivo	35	31-50	female	Durango State	Durango State	rural
3787	caso	3787	Negativo			no		54	> 50	female	Durango State	Durango State	rural
3789	caso	3789	Negativo			no		20	menos 30	female	Durango State	Durango State	rural
3790	caso	3790	Positivo	17	< 100	no	Negativo	37	31-50	male	Other Mexican State	Durango State	rural
3791	caso	3791	Negativo			no		44	31-50	female	Durango State	Durango State	rural
3797	caso	3797	Negativo			no		20	menos 30	female	Durango State	Durango State	suburba
3803	caso	3803	Positivo	>150	> 150	yes	Negativo	52	> 50	male	Durango State	Durango State	suburba
3810	caso	3810	Negativo			no		63	> 50	female	Durango State	Durango State	rural
3819	caso	3819	Positivo	>150	> 150	yes	Negativo	46	31-50	male	Durango State	Durango State	rural
3824	caso	3824	Negativo			no		30	menos 30	female	Durango State	Durango State	rural
3830	caso	3830	Negativo			no		27	menos 30	female	Durango State	Durango State	rural
3839	caso	3839	Negativo			no		43	31-50	female	Other Mexican State	Durango State	rural
3840	caso	3840	Negativo			no		34	31-50	female	Durango State	Durango State	rural
3845	control	3716	Positivo	33	< 100	no	Positivo	65	> 50	male	Durango State	Durango State	rural
3860	caso	3860	Negativo			no		57	> 50	female	Other Mexican State	Durango State	rural
3866	caso	3866	Positivo	22	< 100	no	Positivo	25	menos 30	female	Durango State	Durango State	rural
3889	caso	3889	Negativo			no		41	31-50	female	Durango State	Durango State	rural
3901	caso	3901	Positivo	>150	> 150	yes	Positivo	23	menos 30	female	Durango State	Durango State	rural
3905	caso	3905	Negativo			no		59	> 50	female	Durango State	Durango State	rural
3909	control	3725	Negativo			no		61	> 50	female	Durango State	Durango State	rural
3914	caso	3914	Positivo	>150	> 150	yes	Negativo	49	31-50	male	Durango State	Durango State	rural
3917	control	2032	Positivo	>150	> 150	yes	Negativo	74	> 50	female	Durango State	Durango State	rural
